# Supplementary material for: Structural basis of HIV-1 Vif-mediated E3 ligase targeting of host APOBEC3H
Source: Nat Commun. 2023 Aug 28;14:5241. doi: 10.1038/s41467-023-40955-x (PMC10462622; doi:10.1038/s41467-023-40955-x)
Supplement: Supplementary file 8 — Source Data [file 41467_2023_40955_MOESM8_ESM.xlsx]

## Sheet: Fig. 1c
Fig. 1c
Uncropped western blot images shown in Fig. 1c and the triplicates for the quantification of band signals
		A3H	Vif	A3H intensity	%A3H levels
	Exp-01	WT	No Vif	6689.48	100
			WT Vif	6234.48	93.1983
			N48H Vif	1622.04	24.2477
		K97Q	No Vif	8904.62	100
			WT Vif	3407.28	38.2642
			N48H Vif	99.021	1.11202
	Exp-02	WT	No Vif	3209.18	100
			WT Vif	2700.23	84.1408
			N48H Vif	487.698	15.1969
		K97Q	No Vif	6318.03	100
			WT Vif	1594.28	25.2339
			N48H Vif	0	0
	Exp-03	WT	No Vif	2396.58	100
			WT Vif	2269.82	94.7109
			N48H Vif	364.92	15.2267
		K97Q	No Vif	6010.15	100
			WT Vif	2029.53	33.7683
			N48H Vif	0	0
		lane 1	lane 2	lane 3	lane 4	lane 5	lane 6
		WT A3H and no Vif	WT A3H and WT Vif	WT A3H and N48H Vif	K97Q A3H and no Vif	K97Q A3H and WT Vif	K97Q A3H and N48H Vif
	Number of values	3	3	3	3	3	3
	Minimum	100	84.14	15.2	100	25.23	0
	Maximum	100	94.71	24.25	100	38.26	1.112
	Range	0	10.57	9.051	0	13.03	1.112
	Mean	100	90.68	18.22	100	32.42	0.3707
	Std. Deviation	0	5.716	5.217	0	6.619	0.642
	Std. Error of Mean	0	3.3	3.012	0	3.821	0.3707
	Unpaired t test	lane 1 vs 2	lane 1 vs 3	lane 4 vs 5	lane 4 vs 6
	P value	0.0477	<0.0001	<0.0001	<0.0001
	P value summary	*	****	****	****
	Significantly different (P < 0.05)?	Yes	Yes	Yes	Yes
	One- or two-tailed P value?	Two-tailed	Two-tailed	Two-tailed	Two-tailed
	t, df	t=2.823, df=4	t=27.15, df=4	t=17.68, df=4	t=268.8, df=4

## Sheet: Fig. 1d
Fig. 1d
Original data of size-exclusion chromatography in Fig. 1d
1. WT A3H + WT Vif						2. WT A3H + N48H Vif						3. K97Q A3H + WT Vif						4. K97Q A3H + N48H Vif
MBP-A3H+VCBCCR		MBP-A3H		VCBCCR		MBP-A3H+VCBCCR		MBP-A3H (same as column C, D)		VCBCCR		MBP-A3H+VCBCCR		MBP-A3H		VCBCCR (same as column E, F)		MBP-A3H+VCBCCR		MBP-A3H (same as column O, P)		VCBCCR (same as column K,L)
ml	mAU	ml	mAU	ml	mAU	ml	mAU	ml	mAU	ml	mAU	ml	mAU	ml	mAU	ml	mAU	ml	mAU	ml	mAU	ml	mAU
-0.007229	2.30194	-0.007113	0.217448	-0.007097	0.324644	-0.007084	0.129558	-0.007113	0.217448	-0.007093	0.208579	-0.007101	0.104463	-0.007177	0.112958	-0.007097	0.324644	-0.007094	0.111803	-0.007177	0.112958	-0.007093	0.208579
-0.006396	1.76674	-0.00628	0.274408	-0.006264	0.316168	-0.006252	0.127726	-0.00628	0.274408	-0.006261	0.18211	-0.006269	0.101764	-0.006345	0.081588	-0.006264	0.316168	-0.006262	0.12301	-0.006345	0.081588	-0.006261	0.18211
-0.005564	1.76487	-0.005448	0.279306	-0.005432	0.31585	-0.00542	0.127107	-0.005448	0.279306	-0.005428	0.182132	-0.005436	0.099709	-0.005513	0.080949	-0.005432	0.31585	-0.005429	0.123604	-0.005513	0.080949	-0.005428	0.182132
-0.004732	1.76274	-0.004616	0.282053	-0.0046	0.315756	-0.004587	0.12657	-0.004616	0.282053	-0.004596	0.180949	-0.004604	0.099547	-0.004681	0.081086	-0.0046	0.315756	-0.004597	0.124113	-0.004681	0.081086	-0.004596	0.180949
-0.0039	1.76305	-0.003784	0.284133	-0.003768	0.314843	-0.003755	0.125777	-0.003784	0.284133	-0.003764	0.181576	-0.003772	0.098946	-0.003848	0.081136	-0.003768	0.314843	-0.003765	0.12519	-0.003848	0.081136	-0.003764	0.181576
-0.003067	1.76247	-0.002951	0.286534	-0.002936	0.31391	-0.002923	0.12546	-0.002951	0.286534	-0.002931	0.182117	-0.002939	0.098444	-0.003016	0.080034	-0.002936	0.31391	-0.002933	0.12516	-0.003016	0.080034	-0.002931	0.182117
-0.002235	1.7615	-0.002119	0.288849	-0.002104	0.313183	-0.00209	0.125336	-0.002119	0.288849	-0.002099	0.181387	-0.002107	0.097561	-0.002184	0.079573	-0.002104	0.313183	-0.002101	0.125488	-0.002184	0.079573	-0.002099	0.181387
-0.001403	1.75995	-0.001287	0.291848	-0.001272	0.313041	-0.001258	0.125744	-0.001287	0.291848	-0.001266	0.180985	-0.001274	0.096948	-0.001352	0.079683	-0.001272	0.313041	-0.001269	0.125956	-0.001352	0.079683	-0.001266	0.180985
-0.000571	1.75897	-0.000455	0.295303	-0.000439	0.312857	-0.000426	0.125727	-0.000455	0.295303	-0.000434	0.181225	-0.000442	0.096017	-0.00052	0.080587	-0.000439	0.312857	-0.000437	0.126075	-0.00052	0.080587	-0.000434	0.181225
0.000262	1.75801	0.000377	0.298778	0.000393	0.312335	0.000407	0.125504	0.000377	0.298778	0.000398	0.182256	0.00039	0.094931	0.000312	0.080887	0.000393	0.312335	0.000396	0.126245	0.000312	0.080887	0.000398	0.182256
0.001094	1.75719	0.00121	0.301762	0.001225	0.31151	0.001239	0.125965	0.00121	0.301762	0.001231	0.183549	0.001223	0.09433	0.001145	0.080259	0.001225	0.31151	0.001228	0.126469	0.001145	0.080259	0.001231	0.183549
0.001926	1.75636	0.002042	0.304256	0.002057	0.310892	0.002072	0.126725	0.002042	0.304256	0.002063	0.183799	0.002055	0.093303	0.001977	0.080029	0.002057	0.310892	0.00206	0.12641	0.001977	0.080029	0.002063	0.183799
0.002758	1.75593	0.002874	0.306988	0.002889	0.310738	0.002904	0.126947	0.002874	0.306988	0.002895	0.183777	0.002887	0.09213	0.002809	0.080207	0.002889	0.310738	0.002892	0.12625	0.002809	0.080207	0.002895	0.183777
0.00359	1.7556	0.003706	0.309994	0.003721	0.310459	0.003736	0.126633	0.003706	0.309994	0.003728	0.183609	0.00372	0.091034	0.003641	0.079324	0.003721	0.310459	0.003724	0.126155	0.003641	0.079324	0.003728	0.183609
0.004423	1.75492	0.004539	0.313011	0.004553	0.310192	0.004569	0.126153	0.004539	0.313011	0.00456	0.183363	0.004552	0.090146	0.004473	0.078427	0.004553	0.310192	0.004556	0.126116	0.004473	0.078427	0.00456	0.183363
0.005255	1.754	0.005371	0.316207	0.005386	0.309818	0.005401	0.125911	0.005371	0.316207	0.005393	0.183914	0.005384	0.089134	0.005306	0.07791	0.005386	0.309818	0.005388	0.126744	0.005306	0.07791	0.005393	0.183914
0.006087	1.75368	0.006203	0.319595	0.006218	0.309575	0.006233	0.125543	0.006203	0.319595	0.006225	0.184709	0.006217	0.087856	0.006138	0.077441	0.006218	0.309575	0.006221	0.12697	0.006138	0.077441	0.006225	0.184709
0.006919	1.75318	0.007035	0.322975	0.00705	0.309105	0.007066	0.125503	0.007035	0.322975	0.007057	0.185025	0.007049	0.086532	0.00697	0.076774	0.00705	0.309105	0.007053	0.126991	0.00697	0.076774	0.007057	0.185025
0.007752	1.75251	0.007867	0.326528	0.007882	0.308303	0.007898	0.125888	0.007867	0.326528	0.00789	0.185205	0.007881	0.085213	0.007802	0.076444	0.007882	0.308303	0.007885	0.126892	0.007802	0.076444	0.00789	0.185205
0.008584	1.75194	0.0087	0.33041	0.008714	0.307972	0.00873	0.125812	0.0087	0.33041	0.008722	0.186054	0.008714	0.084351	0.008634	0.077011	0.008714	0.307972	0.008717	0.126511	0.008634	0.077011	0.008722	0.186054
0.009416	1.75143	0.009532	0.334822	0.009546	0.307817	0.009563	0.125969	0.009532	0.334822	0.009554	0.186754	0.009546	0.083687	0.009467	0.076729	0.009546	0.307817	0.009549	0.126433	0.009467	0.076729	0.009554	0.186754
0.010248	1.75023	0.010364	0.339606	0.010378	0.307085	0.010395	0.126049	0.010364	0.339606	0.010387	0.186983	0.010379	0.082619	0.010299	0.075988	0.010378	0.307085	0.010381	0.126326	0.010299	0.075988	0.010387	0.186983
0.011081	1.74929	0.011196	0.343361	0.01121	0.30621	0.011227	0.125838	0.011196	0.343361	0.011219	0.187565	0.011211	0.081223	0.011131	0.075297	0.01121	0.30621	0.011213	0.126826	0.011131	0.075297	0.011219	0.187565
0.011913	1.74869	0.012029	0.346655	0.012043	0.304629	0.01206	0.125807	0.012029	0.346655	0.012051	0.18804	0.012043	0.079913	0.011963	0.0746	0.012043	0.304629	0.012046	0.126797	0.011963	0.0746	0.012051	0.18804
0.012745	1.74872	0.012861	0.350415	0.012875	0.304644	0.012892	0.125738	0.012861	0.350415	0.012884	0.187957	0.012876	0.079145	0.012795	0.074806	0.012875	0.304644	0.012878	0.12683	0.012795	0.074806	0.012884	0.187957
0.013577	1.74728	0.013693	0.354591	0.013707	0.304326	0.013725	0.125915	0.013693	0.354591	0.013716	0.188204	0.013708	0.079209	0.013627	0.0745	0.013707	0.304326	0.01371	0.127287	0.013627	0.0745	0.013716	0.188204
0.014409	1.74562	0.014525	0.358667	0.014539	0.303563	0.014557	0.126375	0.014525	0.358667	0.014549	0.187996	0.01454	0.079147	0.01446	0.074654	0.014539	0.303563	0.014542	0.127183	0.01446	0.074654	0.014549	0.187996
0.015242	1.74619	0.015357	0.362569	0.015371	0.303237	0.015389	0.126654	0.015357	0.362569	0.015381	0.18733	0.015373	0.078484	0.015292	0.074319	0.015371	0.303237	0.015374	0.126569	0.015292	0.074319	0.015381	0.18733
0.016074	1.74707	0.01619	0.3665	0.016203	0.302394	0.016222	0.126873	0.01619	0.3665	0.016213	0.186805	0.016205	0.077999	0.016124	0.074953	0.016203	0.302394	0.016206	0.125862	0.016124	0.074953	0.016213	0.186805
0.016906	1.74741	0.017022	0.370005	0.017035	0.302509	0.017054	0.127543	0.017022	0.370005	0.017046	0.186477	0.017037	0.07835	0.016956	0.075471	0.017035	0.302509	0.017038	0.125095	0.016956	0.075471	0.017046	0.186477
0.017738	1.74738	0.017854	0.373838	0.017868	0.30238	0.017886	0.128564	0.017854	0.373838	0.017878	0.186992	0.01787	0.07947	0.017788	0.075558	0.017868	0.30238	0.01787	0.12373	0.017788	0.075558	0.017878	0.186992
0.018571	1.74602	0.018686	0.378787	0.0187	0.302431	0.018719	0.129052	0.018686	0.378787	0.01871	0.187613	0.018702	0.080899	0.018621	0.075721	0.0187	0.302431	0.018703	0.123046	0.018621	0.075721	0.01871	0.187613
0.019403	1.74575	0.019519	0.383865	0.019532	0.302734	0.019551	0.129286	0.019519	0.383865	0.019543	0.187413	0.019534	0.081823	0.019453	0.075935	0.019532	0.302734	0.019535	0.123468	0.019453	0.075935	0.019543	0.187413
0.020235	1.7458	0.020351	0.388377	0.020364	0.302755	0.020383	0.129505	0.020351	0.388377	0.020375	0.187163	0.020367	0.082645	0.020285	0.076117	0.020364	0.302755	0.020367	0.123726	0.020285	0.076117	0.020375	0.187163
0.021067	1.74552	0.021183	0.392489	0.021196	0.302774	0.021216	0.129358	0.021183	0.392489	0.021208	0.187478	0.021199	0.083289	0.021117	0.075884	0.021196	0.302774	0.021199	0.12327	0.021117	0.075884	0.021208	0.187478
0.0219	1.74537	0.022015	0.396274	0.022028	0.302339	0.022048	0.129762	0.022015	0.396274	0.02204	0.188043	0.022031	0.083844	0.021949	0.076364	0.022028	0.302339	0.022031	0.122785	0.021949	0.076364	0.02204	0.188043
0.022732	1.74491	0.022848	0.400947	0.02286	0.301987	0.02288	0.130132	0.022848	0.400947	0.022872	0.189201	0.022864	0.084553	0.022782	0.076424	0.02286	0.301987	0.022863	0.123086	0.022782	0.076424	0.022872	0.189201
0.023564	1.74508	0.02368	0.405605	0.023693	0.301656	0.023713	0.130868	0.02368	0.405605	0.023705	0.189945	0.023696	0.084774	0.023614	0.077125	0.023693	0.301656	0.023695	0.123865	0.023614	0.077125	0.023705	0.189945
0.024396	1.74591	0.024512	0.410767	0.024525	0.300153	0.024545	0.131425	0.024512	0.410767	0.024537	0.189335	0.024529	0.085099	0.024446	0.077329	0.024525	0.300153	0.024528	0.123478	0.024446	0.077329	0.024537	0.189335
0.025228	1.74722	0.025344	0.415087	0.025357	0.299795	0.025377	0.13152	0.025344	0.415087	0.025369	0.188711	0.025361	0.086276	0.025278	0.078289	0.025357	0.299795	0.02536	0.123515	0.025278	0.078289	0.025369	0.188711
0.026061	1.74724	0.026176	0.419536	0.026189	0.29911	0.02621	0.131291	0.026176	0.419536	0.026202	0.188199	0.026193	0.087051	0.02611	0.079414	0.026189	0.29911	0.026192	0.122985	0.02611	0.079414	0.026202	0.188199
0.026893	1.74624	0.027009	0.42438	0.027021	0.298763	0.027042	0.130819	0.027009	0.42438	0.027034	0.187382	0.027026	0.087896	0.026942	0.08035	0.027021	0.298763	0.027024	0.12265	0.026942	0.08035	0.027034	0.187382
0.027725	1.74477	0.027841	0.427885	0.027853	0.297887	0.027875	0.130498	0.027841	0.427885	0.027866	0.187	0.027858	0.089254	0.027775	0.080498	0.027853	0.297887	0.027856	0.123031	0.027775	0.080498	0.027866	0.187
0.028557	1.74391	0.028673	0.431629	0.028685	0.297449	0.028707	0.130853	0.028673	0.431629	0.028699	0.186586	0.02869	0.089598	0.028607	0.080323	0.028685	0.297449	0.028688	0.122141	0.028607	0.080323	0.028699	0.186586
0.02939	1.7437	0.029505	0.435546	0.029518	0.297021	0.029539	0.130657	0.029505	0.435546	0.029531	0.186145	0.029523	0.089496	0.029439	0.080831	0.029518	0.297021	0.02952	0.122226	0.029439	0.080831	0.029531	0.186145
0.030222	1.74309	0.030338	0.438785	0.03035	0.297075	0.030372	0.130223	0.030338	0.438785	0.030364	0.185576	0.030355	0.089543	0.030271	0.08141	0.03035	0.297075	0.030353	0.122493	0.030271	0.08141	0.030364	0.185576
0.031054	1.7421	0.03117	0.442106	0.031182	0.297455	0.031204	0.13036	0.03117	0.442106	0.031196	0.185644	0.031187	0.089692	0.031103	0.081625	0.031182	0.297455	0.031185	0.122528	0.031103	0.081625	0.031196	0.185644
0.031886	1.74138	0.032002	0.445687	0.032014	0.297146	0.032036	0.130109	0.032002	0.445687	0.032028	0.185965	0.03202	0.089844	0.031936	0.081938	0.032014	0.297146	0.032017	0.122379	0.031936	0.081938	0.032028	0.185965
0.032719	1.74048	0.032834	0.449987	0.032846	0.297289	0.032869	0.130033	0.032834	0.449987	0.032861	0.186605	0.032852	0.089531	0.032768	0.083475	0.032846	0.297289	0.032849	0.122286	0.032768	0.083475	0.032861	0.186605
0.033551	1.74027	0.033666	0.453935	0.033678	0.297881	0.033701	0.13046	0.033666	0.453935	0.033693	0.186591	0.033684	0.089367	0.0336	0.084092	0.033678	0.297881	0.033681	0.122101	0.0336	0.084092	0.033693	0.186591
0.034383	1.74038	0.034499	0.457074	0.03451	0.297081	0.034533	0.130557	0.034499	0.457074	0.034525	0.186436	0.034517	0.09006	0.034432	0.08451	0.03451	0.297081	0.034513	0.121289	0.034432	0.08451	0.034525	0.186436
0.035215	1.7404	0.035331	0.459775	0.035343	0.295573	0.035366	0.130122	0.035331	0.459775	0.035358	0.186959	0.035349	0.090459	0.035264	0.084673	0.035343	0.295573	0.035345	0.121659	0.035264	0.084673	0.035358	0.186959
0.036047	1.74024	0.036163	0.463001	0.036175	0.295192	0.036198	0.130355	0.036163	0.463001	0.03619	0.18835	0.036182	0.091007	0.036097	0.084115	0.036175	0.295192	0.036177	0.122153	0.036097	0.084115	0.03619	0.18835
0.03688	1.74044	0.036995	0.465556	0.037007	0.294966	0.03703	0.13118	0.036995	0.465556	0.037023	0.189278	0.037014	0.091094	0.036929	0.083703	0.037007	0.294966	0.03701	0.122289	0.036929	0.083703	0.037023	0.189278
0.037712	1.73852	0.037828	0.468629	0.037839	0.294954	0.037863	0.131598	0.037828	0.468629	0.037855	0.189708	0.037846	0.09133	0.037761	0.083916	0.037839	0.294954	0.037842	0.121654	0.037761	0.083916	0.037855	0.189708
0.038544	1.73731	0.03866	0.472041	0.038671	0.295299	0.038695	0.131889	0.03866	0.472041	0.038687	0.189755	0.038679	0.092095	0.038593	0.085891	0.038671	0.295299	0.038674	0.121475	0.038593	0.085891	0.038687	0.189755
0.039376	1.73692	0.039492	0.475659	0.039503	0.295243	0.039528	0.131905	0.039492	0.475659	0.03952	0.191407	0.039511	0.093106	0.039425	0.086879	0.039503	0.295243	0.039506	0.12108	0.039425	0.086879	0.03952	0.191407
0.040209	1.73753	0.040324	0.478775	0.040335	0.295079	0.04036	0.130929	0.040324	0.478775	0.040352	0.191752	0.040343	0.093259	0.040257	0.086124	0.040335	0.295079	0.040338	0.12094	0.040257	0.086124	0.040352	0.191752
0.041041	1.73743	0.041156	0.480802	0.041168	0.29483	0.041192	0.130523	0.041156	0.480802	0.041184	0.190744	0.041176	0.093796	0.04109	0.085713	0.041168	0.29483	0.04117	0.120762	0.04109	0.085713	0.041184	0.190744
0.041873	1.73692	0.041989	0.482565	0.042	0.295118	0.042025	0.130479	0.041989	0.482565	0.042017	0.189798	0.042008	0.094368	0.041922	0.085384	0.042	0.295118	0.042002	0.120438	0.041922	0.085384	0.042017	0.189798
0.042705	1.73659	0.042821	0.484793	0.042832	0.295218	0.042857	0.129849	0.042821	0.484793	0.042849	0.188329	0.04284	0.094344	0.042754	0.086553	0.042832	0.295218	0.042835	0.120566	0.042754	0.086553	0.042849	0.188329
0.043538	1.73662	0.043653	0.488151	0.043664	0.295793	0.043689	0.128718	0.043653	0.488151	0.043682	0.187954	0.043673	0.094668	0.043586	0.086965	0.043664	0.295793	0.043667	0.12081	0.043586	0.086965	0.043682	0.187954
0.04437	1.73617	0.044485	0.491254	0.044496	0.295179	0.044522	0.12772	0.044485	0.491254	0.044514	0.188165	0.044505	0.096042	0.044418	0.087238	0.044496	0.295179	0.044499	0.121743	0.044418	0.087238	0.044514	0.188165
0.045202	1.73444	0.045318	0.493454	0.045328	0.294646	0.045354	0.127654	0.045318	0.493454	0.045346	0.18789	0.045337	0.096773	0.045251	0.08794	0.045328	0.294646	0.045331	0.121385	0.045251	0.08794	0.045346	0.18789
0.046034	1.73393	0.04615	0.496195	0.04616	0.29437	0.046186	0.127611	0.04615	0.496195	0.046179	0.187633	0.04617	0.097194	0.046083	0.089096	0.04616	0.29437	0.046163	0.121805	0.046083	0.089096	0.046179	0.187633
0.046866	1.73401	0.046982	0.498423	0.046993	0.293981	0.047019	0.12697	0.046982	0.498423	0.047011	0.187383	0.047002	0.096996	0.046915	0.089368	0.046993	0.293981	0.046995	0.121178	0.046915	0.089368	0.047011	0.187383
0.047699	1.73338	0.047814	0.499851	0.047825	0.292896	0.047851	0.127111	0.047814	0.499851	0.047843	0.18711	0.047834	0.097812	0.047747	0.09162	0.047825	0.292896	0.047827	0.120608	0.047747	0.09162	0.047843	0.18711
0.048531	1.73248	0.048646	0.502021	0.048657	0.292424	0.048683	0.127543	0.048646	0.502021	0.048676	0.187383	0.048667	0.097854	0.048579	0.092892	0.048657	0.292424	0.04866	0.119966	0.048579	0.092892	0.048676	0.187383
0.049363	1.73274	0.049479	0.504493	0.049489	0.292709	0.049516	0.126764	0.049479	0.504493	0.049508	0.187532	0.049499	0.097963	0.049412	0.093757	0.049489	0.292709	0.049492	0.120529	0.049412	0.093757	0.049508	0.187532
0.050195	1.73212	0.050311	0.506692	0.050321	0.292554	0.050348	0.126124	0.050311	0.506692	0.05034	0.187218	0.050332	0.097523	0.050244	0.093866	0.050321	0.292554	0.050324	0.120984	0.050244	0.093866	0.05034	0.187218
0.051028	1.73157	0.051143	0.508916	0.051153	0.291618	0.051181	0.125565	0.051143	0.508916	0.051173	0.18639	0.051164	0.097668	0.051076	0.094136	0.051153	0.291618	0.051156	0.120613	0.051076	0.094136	0.051173	0.18639
0.05186	1.73227	0.051975	0.510186	0.051985	0.29224	0.052013	0.124745	0.051975	0.510186	0.052005	0.185481	0.051996	0.098062	0.051908	0.094965	0.051985	0.29224	0.051988	0.121156	0.051908	0.094965	0.052005	0.185481
0.052692	1.732	0.052808	0.512163	0.052817	0.292689	0.052845	0.125263	0.052808	0.512163	0.052838	0.183749	0.052829	0.099477	0.05274	0.095697	0.052817	0.292689	0.05282	0.120765	0.05274	0.095697	0.052838	0.183749
0.053524	1.73168	0.05364	0.514189	0.05365	0.293354	0.053678	0.125706	0.05364	0.514189	0.05367	0.181986	0.053661	0.101368	0.053572	0.095234	0.05365	0.293354	0.053652	0.120024	0.053572	0.095234	0.05367	0.181986
0.054357	1.73055	0.054472	0.515229	0.054482	0.293067	0.05451	0.125636	0.054472	0.515229	0.054502	0.180581	0.054493	0.102065	0.054405	0.095336	0.054482	0.293067	0.054485	0.120466	0.054405	0.095336	0.054502	0.180581
0.055189	1.73049	0.055304	0.516176	0.055314	0.292362	0.055342	0.125822	0.055304	0.516176	0.055335	0.178957	0.055326	0.102008	0.055237	0.096518	0.055314	0.292362	0.055317	0.120877	0.055237	0.096518	0.055335	0.178957
0.056021	1.73111	0.056137	0.517207	0.056146	0.291794	0.056175	0.12556	0.056137	0.517207	0.056167	0.178314	0.056158	0.102834	0.056069	0.097256	0.056146	0.291794	0.056149	0.120521	0.056069	0.097256	0.056167	0.178314
0.056853	1.72956	0.056969	0.518258	0.056978	0.291604	0.057007	0.125641	0.056969	0.518258	0.056999	0.177814	0.05699	0.103229	0.056901	0.098323	0.056978	0.291604	0.056981	0.120532	0.056901	0.098323	0.056999	0.177814
0.057685	1.72791	0.057801	0.519634	0.05781	0.292084	0.057839	0.125493	0.057801	0.519634	0.057832	0.176995	0.057823	0.103912	0.057733	0.097578	0.05781	0.292084	0.057813	0.121173	0.057733	0.097578	0.057832	0.176995
0.058518	1.72764	0.058633	0.521492	0.058642	0.291812	0.058672	0.12501	0.058633	0.521492	0.058664	0.176241	0.058655	0.104512	0.058566	0.097016	0.058642	0.291812	0.058645	0.122157	0.058566	0.097016	0.058664	0.176241
0.05935	1.7259	0.059465	0.522556	0.059475	0.292239	0.059504	0.125247	0.059465	0.522556	0.059497	0.175666	0.059487	0.104245	0.059398	0.096671	0.059475	0.292239	0.059477	0.123045	0.059398	0.096671	0.059497	0.175666
0.060182	1.72583	0.060298	0.52353	0.060307	0.292245	0.060336	0.125787	0.060298	0.52353	0.060329	0.174875	0.06032	0.103842	0.06023	0.096079	0.060307	0.292245	0.060309	0.123053	0.06023	0.096079	0.060329	0.174875
0.061014	1.72543	0.06113	0.524153	0.061139	0.291845	0.061169	0.12563	0.06113	0.524153	0.061161	0.174197	0.061152	0.103807	0.061062	0.095826	0.061139	0.291845	0.061142	0.122897	0.061062	0.095826	0.061161	0.174197
0.061847	1.72519	0.061962	0.524158	0.061971	0.291161	0.062001	0.125198	0.061962	0.524158	0.061994	0.174469	0.061985	0.103566	0.061894	0.095748	0.061971	0.291161	0.061974	0.122945	0.061894	0.095748	0.061994	0.174469
0.062679	1.72522	0.062794	0.524296	0.062803	0.290532	0.062833	0.125645	0.062794	0.524296	0.062826	0.173971	0.062817	0.103717	0.062727	0.096145	0.062803	0.290532	0.062806	0.122555	0.062727	0.096145	0.062826	0.173971
0.063511	1.72477	0.063627	0.525231	0.063635	0.290097	0.063666	0.125717	0.063627	0.525231	0.063658	0.173201	0.063649	0.103325	0.063559	0.095797	0.063635	0.290097	0.063638	0.123064	0.063559	0.095797	0.063658	0.173201
0.064343	1.7251	0.064459	0.525277	0.064467	0.290442	0.064498	0.126543	0.064459	0.525277	0.064491	0.172262	0.064482	0.102147	0.064391	0.095944	0.064467	0.290442	0.06447	0.12382	0.064391	0.095944	0.064491	0.172262
0.065176	1.72444	0.065291	0.525001	0.0653	0.290298	0.065331	0.126358	0.065291	0.525001	0.065323	0.171107	0.065314	0.101708	0.065223	0.095829	0.0653	0.290298	0.065302	0.123016	0.065223	0.095829	0.065323	0.171107
0.066008	1.72332	0.066123	0.523321	0.066132	0.290717	0.066163	0.125984	0.066123	0.523321	0.066156	0.172085	0.066146	0.101525	0.066055	0.096451	0.066132	0.290717	0.066134	0.123501	0.066055	0.096451	0.066156	0.172085
0.06684	1.72113	0.066955	0.522446	0.066964	0.290882	0.066995	0.125278	0.066955	0.522446	0.066988	0.174007	0.066979	0.101009	0.066887	0.096561	0.066964	0.290882	0.066967	0.123228	0.066887	0.096561	0.066988	0.174007
0.067672	1.72028	0.067788	0.521023	0.067796	0.290759	0.067828	0.124938	0.067788	0.521023	0.06782	0.174914	0.067811	0.101072	0.06772	0.096049	0.067796	0.290759	0.067799	0.12396	0.06772	0.096049	0.06782	0.174914
0.068504	1.72133	0.06862	0.519307	0.068628	0.290297	0.06866	0.125306	0.06862	0.519307	0.068653	0.175148	0.068643	0.10209	0.068552	0.095792	0.068628	0.290297	0.068631	0.124302	0.068552	0.095792	0.068653	0.175148
0.069337	1.72286	0.069452	0.518156	0.06946	0.290665	0.069492	0.125602	0.069452	0.518156	0.069485	0.176253	0.069476	0.102421	0.069384	0.095802	0.06946	0.290665	0.069463	0.123871	0.069384	0.095802	0.069485	0.176253
0.070169	1.7239	0.070284	0.516685	0.070292	0.290347	0.070325	0.124949	0.070284	0.516685	0.070317	0.177103	0.070308	0.102435	0.070216	0.095896	0.070292	0.290347	0.070295	0.123828	0.070216	0.095896	0.070317	0.177103
0.071001	1.72537	0.071117	0.51586	0.071125	0.290169	0.071157	0.125317	0.071117	0.51586	0.07115	0.176938	0.07114	0.103229	0.071048	0.095457	0.071125	0.290169	0.071127	0.12323	0.071048	0.095457	0.07115	0.176938
0.071833	1.72481	0.071949	0.516059	0.071957	0.289619	0.071989	0.125762	0.071949	0.516059	0.071982	0.176819	0.071973	0.10382	0.071881	0.096195	0.071957	0.289619	0.071959	0.12335	0.071881	0.096195	0.071982	0.176819
0.072666	1.72565	0.072781	0.5158	0.072789	0.289059	0.072822	0.12605	0.072781	0.5158	0.072814	0.176741	0.072805	0.104215	0.072713	0.096634	0.072789	0.289059	0.072792	0.122133	0.072713	0.096634	0.072814	0.176741
0.073498	1.72523	0.073613	0.514838	0.073621	0.288279	0.073654	0.12644	0.073613	0.514838	0.073647	0.17667	0.073638	0.104862	0.073545	0.097014	0.073621	0.288279	0.073624	0.122198	0.073545	0.097014	0.073647	0.17667
0.07433	1.72535	0.074445	0.512299	0.074453	0.287565	0.074486	0.12667	0.074445	0.512299	0.074479	0.176331	0.07447	0.104584	0.074377	0.096391	0.074453	0.287565	0.074456	0.122423	0.074377	0.096391	0.074479	0.176331
0.075162	1.72593	0.075278	0.509624	0.075285	0.286488	0.075319	0.126142	0.075278	0.509624	0.075312	0.17655	0.075302	0.104263	0.075209	0.096365	0.075285	0.286488	0.075288	0.122155	0.075209	0.096365	0.075312	0.17655
0.075995	1.72587	0.07611	0.507245	0.076117	0.286789	0.076151	0.126425	0.07611	0.507245	0.076144	0.176812	0.076135	0.104486	0.076041	0.095373	0.076117	0.286789	0.07612	0.122262	0.076041	0.095373	0.076144	0.176812
0.076827	1.72653	0.076942	0.505205	0.07695	0.287485	0.076984	0.127007	0.076942	0.505205	0.076976	0.176327	0.076967	0.104676	0.076874	0.096181	0.07695	0.287485	0.076952	0.121929	0.076874	0.096181	0.076976	0.176327
0.077659	1.72681	0.077774	0.502611	0.077782	0.28687	0.077816	0.126822	0.077774	0.502611	0.077809	0.176017	0.077799	0.103502	0.077706	0.096441	0.077782	0.28687	0.077784	0.12115	0.077706	0.096441	0.077809	0.176017
0.078491	1.72631	0.078607	0.501406	0.078614	0.286519	0.078648	0.126548	0.078607	0.501406	0.078641	0.175891	0.078632	0.103145	0.078538	0.096931	0.078614	0.286519	0.078616	0.119985	0.078538	0.096931	0.078641	0.175891
0.079323	1.72629	0.079439	0.50079	0.079446	0.286144	0.079481	0.126754	0.079439	0.50079	0.079473	0.175868	0.079464	0.103434	0.07937	0.097492	0.079446	0.286144	0.079449	0.119745	0.07937	0.097492	0.079473	0.175868
0.080156	1.72709	0.080271	0.498946	0.080278	0.28646	0.080313	0.127255	0.080271	0.498946	0.080306	0.175879	0.080296	0.102978	0.080202	0.096789	0.080278	0.28646	0.080281	0.119735	0.080202	0.096789	0.080306	0.175879
0.080988	1.72619	0.081103	0.495741	0.08111	0.287498	0.081145	0.128338	0.081103	0.495741	0.081138	0.174733	0.081129	0.103169	0.081035	0.096059	0.08111	0.287498	0.081113	0.120489	0.081035	0.096059	0.081138	0.174733
0.08182	1.726	0.081935	0.492553	0.081942	0.287984	0.081978	0.12964	0.081935	0.492553	0.081971	0.17441	0.081961	0.103943	0.081867	0.097265	0.081942	0.287984	0.081945	0.120507	0.081867	0.097265	0.081971	0.17441
0.082652	1.72606	0.082768	0.489808	0.082775	0.287576	0.08281	0.130018	0.082768	0.489808	0.082803	0.175155	0.082793	0.103738	0.082699	0.09649	0.082775	0.287576	0.082777	0.11984	0.082699	0.09649	0.082803	0.175155
0.083485	1.72712	0.0836	0.487264	0.083607	0.286789	0.083642	0.130229	0.0836	0.487264	0.083635	0.175352	0.083626	0.103656	0.083531	0.097619	0.083607	0.286789	0.083609	0.119538	0.083531	0.097619	0.083635	0.175352
0.084317	1.72702	0.084432	0.484284	0.084439	0.286877	0.084475	0.130293	0.084432	0.484284	0.084468	0.175692	0.084458	0.103492	0.084363	0.096848	0.084439	0.286877	0.084441	0.119078	0.084363	0.096848	0.084468	0.175692
0.085149	1.72687	0.085264	0.479789	0.085271	0.28685	0.085307	0.130303	0.085264	0.479789	0.0853	0.175814	0.08529	0.104208	0.085196	0.096575	0.085271	0.28685	0.085274	0.118333	0.085196	0.096575	0.0853	0.175814
0.085981	1.72619	0.086097	0.475499	0.086103	0.287961	0.086139	0.130395	0.086097	0.475499	0.086132	0.176119	0.086123	0.104094	0.086028	0.09614	0.086103	0.287961	0.086106	0.117766	0.086028	0.09614	0.086132	0.176119
0.086814	1.72646	0.086929	0.472545	0.086935	0.288617	0.086972	0.130257	0.086929	0.472545	0.086965	0.176124	0.086955	0.104716	0.08686	0.096303	0.086935	0.288617	0.086938	0.118649	0.08686	0.096303	0.086965	0.176124
0.087646	1.72603	0.087761	0.46875	0.087767	0.287729	0.087804	0.130145	0.087761	0.46875	0.087797	0.176132	0.087788	0.104924	0.087692	0.095848	0.087767	0.287729	0.08777	0.118521	0.087692	0.095848	0.087797	0.176132
0.088478	1.72467	0.088593	0.464709	0.0886	0.287861	0.088637	0.131422	0.088593	0.464709	0.088629	0.175994	0.08862	0.105908	0.088524	0.096258	0.0886	0.287861	0.088602	0.117969	0.088524	0.096258	0.088629	0.175994
0.08931	1.72413	0.089426	0.461542	0.089432	0.289303	0.089469	0.131134	0.089426	0.461542	0.089462	0.17596	0.089452	0.106445	0.089356	0.094638	0.089432	0.289303	0.089434	0.117597	0.089356	0.094638	0.089462	0.17596
0.090142	1.72362	0.090258	0.458337	0.090264	0.288895	0.090301	0.130485	0.090258	0.458337	0.090294	0.175214	0.090285	0.10771	0.090189	0.094775	0.090264	0.288895	0.090266	0.118247	0.090189	0.094775	0.090294	0.175214
0.090975	1.72254	0.09109	0.455585	0.091096	0.288726	0.091134	0.130355	0.09109	0.455585	0.091127	0.174701	0.091117	0.108435	0.091021	0.094919	0.091096	0.288726	0.091099	0.117577	0.091021	0.094919	0.091127	0.174701
0.091807	1.72245	0.091922	0.452547	0.091928	0.288756	0.091966	0.130727	0.091922	0.452547	0.091959	0.174672	0.091949	0.109415	0.091853	0.09455	0.091928	0.288756	0.091931	0.117364	0.091853	0.09455	0.091959	0.174672
0.092639	1.72209	0.092754	0.449285	0.09276	0.28992	0.092798	0.13095	0.092754	0.449285	0.092791	0.174964	0.092782	0.109929	0.092685	0.094753	0.09276	0.28992	0.092763	0.117965	0.092685	0.094753	0.092791	0.174964
0.093471	1.72124	0.093587	0.446142	0.093592	0.289469	0.093631	0.132219	0.093587	0.446142	0.093624	0.174986	0.093614	0.11046	0.093517	0.095	0.093592	0.289469	0.093595	0.116669	0.093517	0.095	0.093624	0.174986
0.094304	1.72153	0.094419	0.443813	0.094424	0.28989	0.094463	0.131892	0.094419	0.443813	0.094456	0.17543	0.094446	0.109893	0.09435	0.095228	0.094424	0.28989	0.094427	0.116539	0.09435	0.095228	0.094456	0.17543
0.095136	1.72075	0.095251	0.440699	0.095257	0.290113	0.095295	0.131887	0.095251	0.440699	0.095288	0.176865	0.095279	0.109075	0.095182	0.096774	0.095257	0.290113	0.095259	0.118036	0.095182	0.096774	0.095288	0.176865
0.095968	1.72055	0.096083	0.437912	0.096089	0.2897	0.096128	0.131677	0.096083	0.437912	0.096121	0.177972	0.096111	0.10873	0.096014	0.096644	0.096089	0.2897	0.096091	0.118036	0.096014	0.096644	0.096121	0.177972
0.0968	1.72139	0.096916	0.435283	0.096921	0.289938	0.09696	0.131643	0.096916	0.435283	0.096953	0.179542	0.096943	0.108425	0.096846	0.096305	0.096921	0.289938	0.096924	0.117402	0.096846	0.096305	0.096953	0.179542
0.097633	1.72155	0.097748	0.431335	0.097753	0.290257	0.097792	0.131365	0.097748	0.431335	0.097786	0.18071	0.097776	0.108461	0.097678	0.095927	0.097753	0.290257	0.097756	0.116676	0.097678	0.095927	0.097786	0.18071
0.098465	1.72169	0.09858	0.427627	0.098585	0.29102	0.098625	0.130942	0.09858	0.427627	0.098618	0.182148	0.098608	0.109781	0.098511	0.095279	0.098585	0.29102	0.098588	0.11736	0.098511	0.095279	0.098618	0.182148
0.099297	1.72089	0.099412	0.423723	0.099417	0.291702	0.099457	0.130516	0.099412	0.423723	0.09945	0.183143	0.099441	0.110766	0.099343	0.094944	0.099417	0.291702	0.09942	0.11721	0.099343	0.094944	0.09945	0.183143
0.100129	1.7209	0.100244	0.419185	0.100249	0.292109	0.100289	0.130798	0.100244	0.419185	0.100283	0.183809	0.100273	0.110574	0.100175	0.095523	0.100249	0.292109	0.100252	0.116705	0.100175	0.095523	0.100283	0.183809
0.100961	1.72238	0.101077	0.415148	0.101082	0.292037	0.101122	0.130733	0.101077	0.415148	0.101115	0.1842	0.101105	0.11045	0.101007	0.095784	0.101082	0.292037	0.101084	0.116314	0.101007	0.095784	0.101115	0.1842
0.101794	1.72199	0.101909	0.410488	0.101914	0.292333	0.101954	0.130763	0.101909	0.410488	0.101947	0.184449	0.101938	0.111242	0.101839	0.096186	0.101914	0.292333	0.101916	0.116768	0.101839	0.096186	0.101947	0.184449
0.102626	1.72258	0.102741	0.406112	0.102746	0.292454	0.102787	0.131073	0.102741	0.406112	0.10278	0.185285	0.10277	0.111342	0.102671	0.097141	0.102746	0.292454	0.102748	0.1156	0.102671	0.097141	0.10278	0.185285
0.103458	1.72229	0.103573	0.40236	0.103578	0.292696	0.103619	0.130787	0.103573	0.40236	0.103612	0.18473	0.103602	0.111336	0.103504	0.097282	0.103578	0.292696	0.103581	0.115736	0.103504	0.097282	0.103612	0.18473
0.10429	1.72119	0.104406	0.399131	0.10441	0.293525	0.104451	0.129911	0.104406	0.399131	0.104445	0.185477	0.104435	0.111051	0.104336	0.097937	0.10441	0.293525	0.104413	0.116769	0.104336	0.097937	0.104445	0.185477
0.105123	1.72061	0.105238	0.395245	0.105242	0.294902	0.105284	0.130384	0.105238	0.395245	0.105277	0.185654	0.105267	0.111139	0.105168	0.097967	0.105242	0.294902	0.105245	0.116661	0.105168	0.097967	0.105277	0.185654
0.105955	1.7199	0.10607	0.39149	0.106074	0.293792	0.106116	0.128878	0.10607	0.39149	0.106109	0.184878	0.106099	0.112091	0.106	0.09779	0.106074	0.293792	0.106077	0.115992	0.106	0.09779	0.106109	0.184878
0.106787	1.72067	0.106902	0.388166	0.106907	0.293519	0.106948	0.128806	0.106902	0.388166	0.106942	0.184744	0.106932	0.11209	0.106832	0.098952	0.106907	0.293519	0.106909	0.116368	0.106832	0.098952	0.106942	0.184744
0.107619	1.71999	0.107734	0.385125	0.107739	0.294268	0.107781	0.128239	0.107734	0.385125	0.107774	0.184557	0.107764	0.111719	0.107665	0.099573	0.107739	0.294268	0.107741	0.11572	0.107665	0.099573	0.107774	0.184557
0.108452	1.72137	0.108567	0.382328	0.108571	0.29457	0.108613	0.128312	0.108567	0.382328	0.108606	0.184241	0.108596	0.111145	0.108497	0.1012	0.108571	0.29457	0.108573	0.116394	0.108497	0.1012	0.108606	0.184241
0.109284	1.72196	0.109399	0.380579	0.109403	0.295124	0.109445	0.128311	0.109399	0.380579	0.109439	0.184244	0.109429	0.110633	0.109329	0.101811	0.109403	0.295124	0.109406	0.115765	0.109329	0.101811	0.109439	0.184244
0.110116	1.72136	0.110231	0.37794	0.110235	0.295047	0.110278	0.128833	0.110231	0.37794	0.110271	0.185112	0.110261	0.109834	0.110161	0.101516	0.110235	0.295047	0.110238	0.11548	0.110161	0.101516	0.110271	0.185112
0.110948	1.72055	0.111063	0.374679	0.111067	0.294697	0.11111	0.129008	0.111063	0.374679	0.111103	0.184864	0.111093	0.109084	0.110993	0.102832	0.111067	0.294697	0.11107	0.115411	0.110993	0.102832	0.111103	0.184864
0.11178	1.71954	0.111896	0.372541	0.111899	0.294981	0.111942	0.128832	0.111896	0.372541	0.111936	0.185023	0.111926	0.109506	0.111826	0.104576	0.111899	0.294981	0.111902	0.115921	0.111826	0.104576	0.111936	0.185023
0.112613	1.71861	0.112728	0.369474	0.112732	0.295422	0.112775	0.128976	0.112728	0.369474	0.112768	0.185803	0.112758	0.109315	0.112658	0.105328	0.112732	0.295422	0.112734	0.116347	0.112658	0.105328	0.112768	0.185803
0.113445	1.71874	0.11356	0.365641	0.113564	0.296178	0.113607	0.129245	0.11356	0.365641	0.113601	0.186492	0.113591	0.109503	0.11349	0.104806	0.113564	0.296178	0.113566	0.115074	0.11349	0.104806	0.113601	0.186492
0.114277	1.71718	0.114392	0.362416	0.114396	0.296581	0.11444	0.12983	0.114392	0.362416	0.114433	0.186471	0.114423	0.110094	0.114322	0.104613	0.114396	0.296581	0.114398	0.116289	0.114322	0.104613	0.114433	0.186471
0.115109	1.71715	0.115225	0.358985	0.115228	0.296939	0.115272	0.129686	0.115225	0.358985	0.115265	0.186186	0.115255	0.109817	0.115154	0.104217	0.115228	0.296939	0.115231	0.117157	0.115154	0.104217	0.115265	0.186186
0.115942	1.71742	0.116057	0.356737	0.11606	0.29681	0.116104	0.12971	0.116057	0.356737	0.116098	0.186332	0.116088	0.110086	0.115986	0.103627	0.11606	0.29681	0.116063	0.117501	0.115986	0.103627	0.116098	0.186332
0.116774	1.71655	0.116889	0.35506	0.116892	0.298141	0.116937	0.129772	0.116889	0.35506	0.11693	0.186255	0.11692	0.110626	0.116819	0.103742	0.116892	0.298141	0.116895	0.117014	0.116819	0.103742	0.11693	0.186255
0.117606	1.7154	0.117721	0.353196	0.117724	0.299388	0.117769	0.129754	0.117721	0.353196	0.117762	0.185293	0.117752	0.11111	0.117651	0.104601	0.117724	0.299388	0.117727	0.117196	0.117651	0.104601	0.117762	0.185293
0.118438	1.71485	0.118553	0.351073	0.118557	0.300532	0.118601	0.130017	0.118553	0.351073	0.118595	0.184979	0.118585	0.11108	0.118483	0.103969	0.118557	0.300532	0.118559	0.117654	0.118483	0.103969	0.118595	0.184979
0.119271	1.71528	0.119386	0.349709	0.119389	0.302681	0.119434	0.13014	0.119386	0.349709	0.119427	0.184551	0.119417	0.111462	0.119315	0.103967	0.119389	0.302681	0.119391	0.11689	0.119315	0.103967	0.119427	0.184551
0.120103	1.71537	0.120218	0.347041	0.120221	0.303581	0.120266	0.130297	0.120218	0.347041	0.12026	0.183629	0.120249	0.112078	0.120147	0.104398	0.120221	0.303581	0.120223	0.11817	0.120147	0.104398	0.12026	0.183629
0.120935	1.71613	0.12105	0.343728	0.121053	0.304591	0.121098	0.130859	0.12105	0.343728	0.121092	0.183924	0.121082	0.111452	0.12098	0.102918	0.121053	0.304591	0.121055	0.118417	0.12098	0.102918	0.121092	0.183924
0.121767	1.71577	0.121882	0.341187	0.121885	0.304231	0.121931	0.130785	0.121882	0.341187	0.121924	0.184281	0.121914	0.111436	0.121812	0.102541	0.121885	0.304231	0.121888	0.118723	0.121812	0.102541	0.121924	0.184281
0.122599	1.71707	0.122715	0.340002	0.122717	0.303964	0.122763	0.129418	0.122715	0.340002	0.122757	0.184779	0.122746	0.111008	0.122644	0.102676	0.122717	0.303964	0.12272	0.118548	0.122644	0.102676	0.122757	0.184779
0.123432	1.71793	0.123547	0.338162	0.123549	0.302787	0.123595	0.128616	0.123547	0.338162	0.123589	0.185362	0.123579	0.110767	0.123476	0.101775	0.123549	0.302787	0.123552	0.117806	0.123476	0.101775	0.123589	0.185362
0.124264	1.71955	0.124379	0.336123	0.124382	0.30305	0.124428	0.128827	0.124379	0.336123	0.124421	0.185632	0.124411	0.11111	0.124308	0.101563	0.124382	0.30305	0.124384	0.118357	0.124308	0.101563	0.124421	0.185632
0.125096	1.7201	0.125211	0.33382	0.125214	0.304749	0.12526	0.129805	0.125211	0.33382	0.125254	0.185908	0.125244	0.111324	0.125141	0.100911	0.125214	0.304749	0.125216	0.119391	0.125141	0.100911	0.125254	0.185908
0.125928	1.72088	0.126043	0.332195	0.126046	0.304972	0.126093	0.129729	0.126043	0.332195	0.126086	0.186173	0.126076	0.111949	0.125973	0.100633	0.126046	0.304972	0.126048	0.119293	0.125973	0.100633	0.126086	0.186173
0.126761	1.72101	0.126876	0.331378	0.126878	0.305484	0.126925	0.130298	0.126876	0.331378	0.126919	0.186271	0.126908	0.11141	0.126805	0.101491	0.126878	0.305484	0.12688	0.11985	0.126805	0.101491	0.126919	0.186271
0.127593	1.72182	0.127708	0.330784	0.12771	0.305586	0.127757	0.132034	0.127708	0.330784	0.127751	0.186396	0.127741	0.111036	0.127637	0.101956	0.12771	0.305586	0.127713	0.119821	0.127637	0.101956	0.127751	0.186396
0.128425	1.72307	0.12854	0.330048	0.128542	0.305158	0.12859	0.132542	0.12854	0.330048	0.128583	0.187539	0.128573	0.111142	0.128469	0.101361	0.128542	0.305158	0.128545	0.119384	0.128469	0.101361	0.128583	0.187539
0.129257	1.72374	0.129372	0.329136	0.129374	0.306439	0.129422	0.133096	0.129372	0.329136	0.129416	0.187824	0.129405	0.111887	0.129301	0.101442	0.129374	0.306439	0.129377	0.120211	0.129301	0.101442	0.129416	0.187824
0.13009	1.72548	0.130205	0.328831	0.130207	0.306927	0.130254	0.133455	0.130205	0.328831	0.130248	0.187827	0.130238	0.111975	0.130134	0.101638	0.130207	0.306927	0.130209	0.120659	0.130134	0.101638	0.130248	0.187827
0.130922	1.72619	0.131037	0.327912	0.131039	0.306985	0.131087	0.134075	0.131037	0.327912	0.13108	0.187373	0.13107	0.110936	0.130966	0.101574	0.131039	0.306985	0.131041	0.121103	0.130966	0.101574	0.13108	0.187373
0.131754	1.72802	0.131869	0.327122	0.131871	0.307738	0.131919	0.135323	0.131869	0.327122	0.131913	0.187496	0.131902	0.109963	0.131798	0.099794	0.131871	0.307738	0.131873	0.120984	0.131798	0.099794	0.131913	0.187496
0.132586	1.72962	0.132701	0.32574	0.132703	0.308344	0.132751	0.136363	0.132701	0.32574	0.132745	0.187607	0.132735	0.11039	0.13263	0.098646	0.132703	0.308344	0.132705	0.121278	0.13263	0.098646	0.132745	0.187607
0.133419	1.73072	0.133533	0.324557	0.133535	0.307835	0.133584	0.136473	0.133533	0.324557	0.133577	0.187231	0.133567	0.11009	0.133462	0.098693	0.133535	0.307835	0.133538	0.121443	0.133462	0.098693	0.133577	0.187231
0.134251	1.73071	0.134366	0.323059	0.134367	0.307542	0.134416	0.136281	0.134366	0.323059	0.13441	0.187494	0.134399	0.109666	0.134295	0.09914	0.134367	0.307542	0.13437	0.121718	0.134295	0.09914	0.13441	0.187494
0.135083	1.73139	0.135198	0.321306	0.135199	0.308241	0.135248	0.13669	0.135198	0.321306	0.135242	0.188532	0.135232	0.109727	0.135127	0.099755	0.135199	0.308241	0.135202	0.1228	0.135127	0.099755	0.135242	0.188532
0.135915	1.73124	0.13603	0.31919	0.136031	0.307581	0.136081	0.136845	0.13603	0.31919	0.136075	0.188733	0.136064	0.110566	0.135959	0.099849	0.136031	0.307581	0.136034	0.122639	0.135959	0.099849	0.136075	0.188733
0.136747	1.73138	0.136862	0.318194	0.136864	0.308777	0.136913	0.136548	0.136862	0.318194	0.136907	0.188418	0.136897	0.110736	0.136791	0.099771	0.136864	0.308777	0.136866	0.122069	0.136791	0.099771	0.136907	0.188418
0.13758	1.73099	0.137695	0.316746	0.137696	0.308615	0.137745	0.137094	0.137695	0.316746	0.137739	0.187671	0.137729	0.110924	0.137623	0.099932	0.137696	0.308615	0.137698	0.121997	0.137623	0.099932	0.137739	0.187671
0.138412	1.73095	0.138527	0.31472	0.138528	0.308818	0.138578	0.137023	0.138527	0.31472	0.138572	0.188184	0.138561	0.111521	0.138456	0.099297	0.138528	0.308818	0.13853	0.121353	0.138456	0.099297	0.138572	0.188184
0.139244	1.73028	0.139359	0.315006	0.13936	0.308889	0.13941	0.137227	0.139359	0.315006	0.139404	0.187717	0.139394	0.110978	0.139288	0.099071	0.13936	0.308889	0.139363	0.121848	0.139288	0.099071	0.139404	0.187717
0.140076	1.73079	0.140191	0.314366	0.140192	0.308456	0.140243	0.137457	0.140191	0.314366	0.140236	0.187685	0.140226	0.109902	0.14012	0.099347	0.140192	0.308456	0.140195	0.12044	0.14012	0.099347	0.140236	0.187685
0.140909	1.73277	0.141023	0.314114	0.141024	0.30784	0.141075	0.138192	0.141023	0.314114	0.141069	0.188048	0.141058	0.109384	0.140952	0.099314	0.141024	0.30784	0.141027	0.120357	0.140952	0.099314	0.141069	0.188048
0.141741	1.73312	0.141856	0.314649	0.141856	0.307897	0.141907	0.138277	0.141856	0.314649	0.141901	0.188739	0.141891	0.108351	0.141784	0.099579	0.141856	0.307897	0.141859	0.119989	0.141784	0.099579	0.141901	0.188739
0.142573	1.73266	0.142688	0.314627	0.142689	0.307783	0.14274	0.137994	0.142688	0.314627	0.142734	0.188338	0.142723	0.108754	0.142616	0.100849	0.142689	0.307783	0.142691	0.120711	0.142616	0.100849	0.142734	0.188338
0.143405	1.73398	0.14352	0.31444	0.143521	0.307348	0.143572	0.137077	0.14352	0.31444	0.143566	0.188519	0.143555	0.108233	0.143449	0.101031	0.143521	0.307348	0.143523	0.120994	0.143449	0.101031	0.143566	0.188519
0.144237	1.73437	0.144352	0.314639	0.144353	0.307964	0.144404	0.137098	0.144352	0.314639	0.144398	0.18819	0.144388	0.107827	0.144281	0.100743	0.144353	0.307964	0.144355	0.122532	0.144281	0.100743	0.144398	0.18819
0.14507	1.73523	0.145185	0.314791	0.145185	0.308443	0.145237	0.137756	0.145185	0.314791	0.145231	0.188271	0.14522	0.107623	0.145113	0.100304	0.145185	0.308443	0.145187	0.122313	0.145113	0.100304	0.145231	0.188271
0.145902	1.73667	0.146017	0.314309	0.146017	0.308659	0.146069	0.137832	0.146017	0.314309	0.146063	0.187935	0.146052	0.10751	0.145945	0.100432	0.146017	0.308659	0.14602	0.121941	0.145945	0.100432	0.146063	0.187935
0.146734	1.73792	0.146849	0.313982	0.146849	0.307468	0.146901	0.137385	0.146849	0.313982	0.146895	0.188842	0.146885	0.107503	0.146777	0.101138	0.146849	0.307468	0.146852	0.121687	0.146777	0.101138	0.146895	0.188842
0.147566	1.73872	0.147681	0.313792	0.147681	0.30883	0.147734	0.137942	0.147681	0.313792	0.147728	0.188925	0.147717	0.10788	0.14761	0.101932	0.147681	0.30883	0.147684	0.121477	0.14761	0.101932	0.147728	0.188925
0.148399	1.73824	0.148514	0.313362	0.148514	0.309688	0.148566	0.137836	0.148514	0.313362	0.14856	0.189378	0.148549	0.108449	0.148442	0.101266	0.148514	0.309688	0.148516	0.121819	0.148442	0.101266	0.14856	0.189378
0.149231	1.73901	0.149346	0.313515	0.149346	0.308928	0.149398	0.137943	0.149346	0.313515	0.149393	0.190114	0.149382	0.10899	0.149274	0.099507	0.149346	0.308928	0.149348	0.122249	0.149274	0.099507	0.149393	0.190114
0.150063	1.73851	0.150178	0.313543	0.150178	0.308458	0.150231	0.138412	0.150178	0.313543	0.150225	0.188864	0.150214	0.110257	0.150106	0.099237	0.150178	0.308458	0.15018	0.121707	0.150106	0.099237	0.150225	0.188864
0.150895	1.73864	0.15101	0.312484	0.15101	0.308926	0.151063	0.139592	0.15101	0.312484	0.151057	0.187993	0.151047	0.111085	0.150938	0.098737	0.15101	0.308926	0.151012	0.12158	0.150938	0.098737	0.151057	0.187993
0.151728	1.73965	0.151842	0.312545	0.151842	0.309762	0.151896	0.140285	0.151842	0.312545	0.15189	0.188355	0.151879	0.111349	0.151771	0.099424	0.151842	0.309762	0.151845	0.121202	0.151771	0.099424	0.15189	0.188355
0.15256	1.73949	0.152675	0.313636	0.152674	0.310355	0.152728	0.140284	0.152675	0.313636	0.152722	0.188265	0.152711	0.11194	0.152603	0.099325	0.152674	0.310355	0.152677	0.120803	0.152603	0.099325	0.152722	0.188265
0.153392	1.74058	0.153507	0.313484	0.153506	0.310512	0.15356	0.141043	0.153507	0.313484	0.153554	0.187557	0.153544	0.11128	0.153435	0.098771	0.153506	0.310512	0.153509	0.120559	0.153435	0.098771	0.153554	0.187557
0.154224	1.74197	0.154339	0.312168	0.154339	0.310919	0.154393	0.140713	0.154339	0.312168	0.154387	0.186343	0.154376	0.111363	0.154267	0.098754	0.154339	0.310919	0.154341	0.120426	0.154267	0.098754	0.154387	0.186343
0.155056	1.74162	0.155171	0.312126	0.155171	0.311764	0.155225	0.140443	0.155171	0.312126	0.155219	0.184191	0.155208	0.110606	0.155099	0.099526	0.155171	0.311764	0.155173	0.120844	0.155099	0.099526	0.155219	0.184191
0.155889	1.74267	0.156004	0.312765	0.156003	0.312248	0.156057	0.139143	0.156004	0.312765	0.156051	0.183326	0.156041	0.109474	0.155931	0.100014	0.156003	0.312248	0.156005	0.120966	0.155931	0.100014	0.156051	0.183326
0.156721	1.74372	0.156836	0.314019	0.156835	0.312097	0.15689	0.139947	0.156836	0.314019	0.156884	0.183803	0.156873	0.10898	0.156764	0.10029	0.156835	0.312097	0.156837	0.119786	0.156764	0.10029	0.156884	0.183803
0.157553	1.74357	0.157668	0.314706	0.157667	0.312897	0.157722	0.140054	0.157668	0.314706	0.157716	0.183048	0.157705	0.109825	0.157596	0.100866	0.157667	0.312897	0.15767	0.119599	0.157596	0.100866	0.157716	0.183048
0.158385	1.7439	0.1585	0.315186	0.158499	0.312895	0.158554	0.140241	0.1585	0.315186	0.158549	0.182288	0.158538	0.110175	0.158428	0.100748	0.158499	0.312895	0.158502	0.120404	0.158428	0.100748	0.158549	0.182288
0.159218	1.74491	0.159332	0.315436	0.159331	0.312132	0.159387	0.140735	0.159332	0.315436	0.159381	0.183274	0.15937	0.10919	0.15926	0.100997	0.159331	0.312132	0.159334	0.120792	0.15926	0.100997	0.159381	0.183274
0.16005	1.74473	0.160165	0.315701	0.160164	0.310904	0.160219	0.139555	0.160165	0.315701	0.160213	0.183966	0.160202	0.108636	0.160092	0.101778	0.160164	0.310904	0.160166	0.120222	0.160092	0.101778	0.160213	0.183966
0.160882	1.74574	0.160997	0.315731	0.160996	0.309692	0.161051	0.139432	0.160997	0.315731	0.161046	0.184397	0.161035	0.109103	0.160925	0.101727	0.160996	0.309692	0.160998	0.120097	0.160925	0.101727	0.161046	0.184397
0.161714	1.74583	0.161829	0.315809	0.161828	0.308614	0.161884	0.139102	0.161829	0.315809	0.161878	0.185177	0.161867	0.108797	0.161757	0.101681	0.161828	0.308614	0.16183	0.119193	0.161757	0.101681	0.161878	0.185177
0.162547	1.74575	0.162661	0.316269	0.16266	0.30886	0.162716	0.138993	0.162661	0.316269	0.16271	0.184375	0.1627	0.109404	0.162589	0.103209	0.16266	0.30886	0.162662	0.119297	0.162589	0.103209	0.16271	0.184375
0.163379	1.74721	0.163494	0.316131	0.163492	0.308621	0.163549	0.138105	0.163494	0.316131	0.163543	0.184523	0.163532	0.109375	0.163421	0.103382	0.163492	0.308621	0.163494	0.119945	0.163421	0.103382	0.163543	0.184523
0.164211	1.74741	0.164326	0.31509	0.164324	0.307892	0.164381	0.138987	0.164326	0.31509	0.164375	0.184325	0.164364	0.10894	0.164253	0.104342	0.164324	0.307892	0.164327	0.120801	0.164253	0.104342	0.164375	0.184325
0.165043	1.74713	0.165158	0.314894	0.165156	0.308962	0.165213	0.138801	0.165158	0.314894	0.165208	0.183256	0.165197	0.108375	0.165085	0.105055	0.165156	0.308962	0.165159	0.120654	0.165085	0.105055	0.165208	0.183256
0.165875	1.74554	0.16599	0.31548	0.165989	0.308877	0.166046	0.138001	0.16599	0.31548	0.16604	0.182455	0.166029	0.108285	0.165918	0.105781	0.165989	0.308877	0.165991	0.120936	0.165918	0.105781	0.16604	0.182455
0.166708	1.74493	0.166822	0.316616	0.166821	0.307387	0.166878	0.137444	0.166822	0.316616	0.166872	0.182771	0.166861	0.108279	0.16675	0.105938	0.166821	0.307387	0.166823	0.121123	0.16675	0.105938	0.166872	0.182771
0.16754	1.74521	0.167655	0.317064	0.167653	0.307786	0.16771	0.138131	0.167655	0.317064	0.167705	0.183708	0.167694	0.108161	0.167582	0.107496	0.167653	0.307786	0.167655	0.121671	0.167582	0.107496	0.167705	0.183708
0.168372	1.74489	0.168487	0.317806	0.168485	0.307035	0.168543	0.137717	0.168487	0.317806	0.168537	0.182945	0.168526	0.108563	0.168414	0.107619	0.168485	0.307035	0.168487	0.122092	0.168414	0.107619	0.168537	0.182945
0.169204	1.74455	0.169319	0.317365	0.169317	0.306133	0.169375	0.136742	0.169319	0.317365	0.169369	0.18292	0.169358	0.108761	0.169246	0.107979	0.169317	0.306133	0.169319	0.12186	0.169246	0.107979	0.169369	0.18292
0.170037	1.74387	0.170151	0.317042	0.170149	0.305888	0.170207	0.137231	0.170151	0.317042	0.170202	0.181689	0.170191	0.108309	0.170079	0.109065	0.170149	0.305888	0.170152	0.121495	0.170079	0.109065	0.170202	0.181689
0.170869	1.74399	0.170984	0.317351	0.170981	0.305503	0.17104	0.137615	0.170984	0.317351	0.171034	0.180866	0.171023	0.107362	0.170911	0.10922	0.170981	0.305503	0.170984	0.120166	0.170911	0.10922	0.171034	0.180866
0.171701	1.74469	0.171816	0.316948	0.171814	0.304073	0.171872	0.136913	0.171816	0.316948	0.171866	0.180985	0.171855	0.107481	0.171743	0.108527	0.171814	0.304073	0.171816	0.120285	0.171743	0.108527	0.171866	0.180985
0.172533	1.74425	0.172648	0.317069	0.172646	0.303306	0.172704	0.136912	0.172648	0.317069	0.172699	0.181066	0.172688	0.108022	0.172575	0.108589	0.172646	0.303306	0.172648	0.121532	0.172575	0.108589	0.172699	0.181066
0.173366	1.74415	0.17348	0.31705	0.173478	0.302992	0.173537	0.136698	0.17348	0.31705	0.173531	0.181611	0.17352	0.108057	0.173407	0.109771	0.173478	0.302992	0.17348	0.122633	0.173407	0.109771	0.173531	0.181611
0.174198	1.74336	0.174313	0.316794	0.17431	0.303051	0.174369	0.135361	0.174313	0.316794	0.174364	0.182564	0.174352	0.10758	0.17424	0.111389	0.17431	0.303051	0.174312	0.122983	0.17424	0.111389	0.174364	0.182564
0.17503	1.74214	0.175145	0.315839	0.175142	0.304323	0.175202	0.134954	0.175145	0.315839	0.175196	0.18364	0.175185	0.108564	0.175072	0.112208	0.175142	0.304323	0.175144	0.122679	0.175072	0.112208	0.175196	0.18364
0.175862	1.74306	0.175977	0.314328	0.175974	0.30516	0.176034	0.135581	0.175977	0.314328	0.176028	0.183264	0.176017	0.109049	0.175904	0.111877	0.175974	0.30516	0.175977	0.121218	0.175904	0.111877	0.176028	0.183264
0.176694	1.74376	0.176809	0.313491	0.176806	0.304111	0.176866	0.133987	0.176809	0.313491	0.176861	0.182937	0.17685	0.108815	0.176736	0.111478	0.176806	0.304111	0.176809	0.121031	0.176736	0.111478	0.176861	0.182937
0.177527	1.74443	0.177641	0.312934	0.177638	0.304753	0.177699	0.134156	0.177641	0.312934	0.177693	0.182983	0.177682	0.108027	0.177568	0.11131	0.177638	0.304753	0.177641	0.120906	0.177568	0.11131	0.177693	0.182983
0.178359	1.74511	0.178474	0.310976	0.178471	0.304897	0.178531	0.13386	0.178474	0.310976	0.178525	0.182873	0.178514	0.107973	0.1784	0.111761	0.178471	0.304897	0.178473	0.121183	0.1784	0.111761	0.178525	0.182873
0.179191	1.74537	0.179306	0.31059	0.179303	0.305994	0.179363	0.134387	0.179306	0.31059	0.179358	0.182774	0.179347	0.107883	0.179233	0.112265	0.179303	0.305994	0.179305	0.121213	0.179233	0.112265	0.179358	0.182774
0.180023	1.74515	0.180138	0.311041	0.180135	0.305675	0.180196	0.134441	0.180138	0.311041	0.18019	0.181416	0.180179	0.108238	0.180065	0.112943	0.180135	0.305675	0.180137	0.121301	0.180065	0.112943	0.18019	0.181416
0.180856	1.7455	0.18097	0.309725	0.180967	0.305916	0.181028	0.134606	0.18097	0.309725	0.181023	0.180614	0.181011	0.10847	0.180897	0.113273	0.180967	0.305916	0.180969	0.121647	0.180897	0.113273	0.181023	0.180614
0.181688	1.74582	0.181803	0.309499	0.181799	0.307156	0.18186	0.134873	0.181803	0.309499	0.181855	0.179984	0.181844	0.108357	0.181729	0.113149	0.181799	0.307156	0.181801	0.122917	0.181729	0.113149	0.181855	0.179984
0.18252	1.74493	0.182635	0.309131	0.182631	0.307515	0.182693	0.13359	0.182635	0.309131	0.182687	0.179037	0.182676	0.108352	0.182561	0.113183	0.182631	0.307515	0.182634	0.122417	0.182561	0.113183	0.182687	0.179037
0.183352	1.74502	0.183467	0.308248	0.183463	0.308379	0.183525	0.132721	0.183467	0.308248	0.18352	0.177761	0.183508	0.108941	0.183394	0.113364	0.183463	0.308379	0.183466	0.122541	0.183394	0.113364	0.18352	0.177761
0.184185	1.74531	0.184299	0.30646	0.184296	0.308971	0.184357	0.132944	0.184299	0.30646	0.184352	0.177741	0.184341	0.108393	0.184226	0.112611	0.184296	0.308971	0.184298	0.121321	0.184226	0.112611	0.184352	0.177741
0.185017	1.74552	0.185131	0.305716	0.185128	0.309172	0.18519	0.134041	0.185131	0.305716	0.185184	0.176309	0.185173	0.108658	0.185058	0.112637	0.185128	0.309172	0.18513	0.120709	0.185058	0.112637	0.185184	0.176309
0.185849	1.74584	0.185964	0.304902	0.18596	0.309053	0.186022	0.133914	0.185964	0.304902	0.186017	0.175147	0.186005	0.109322	0.18589	0.112824	0.18596	0.309053	0.185962	0.120187	0.18589	0.112824	0.186017	0.175147
0.186681	1.74637	0.186796	0.304087	0.186792	0.309545	0.186854	0.133719	0.186796	0.304087	0.186849	0.174767	0.186838	0.110617	0.186722	0.11364	0.186792	0.309545	0.186794	0.119811	0.186722	0.11364	0.186849	0.174767
0.187514	1.74647	0.187628	0.303488	0.187624	0.309869	0.187687	0.13393	0.187628	0.303488	0.187682	0.173971	0.18767	0.110859	0.187555	0.113991	0.187624	0.309869	0.187626	0.12039	0.187555	0.113991	0.187682	0.173971
0.188346	1.74606	0.18846	0.303515	0.188456	0.310641	0.188519	0.133456	0.18846	0.303515	0.188514	0.17302	0.188503	0.111282	0.188387	0.113388	0.188456	0.310641	0.188459	0.120193	0.188387	0.113388	0.188514	0.17302
0.189178	1.7461	0.189293	0.302289	0.189288	0.310783	0.189352	0.134396	0.189293	0.302289	0.189346	0.173363	0.189335	0.110847	0.189219	0.11386	0.189288	0.310783	0.189291	0.120606	0.189219	0.11386	0.189346	0.173363
0.19001	1.74715	0.190125	0.30203	0.190121	0.311083	0.190184	0.134072	0.190125	0.30203	0.190179	0.173878	0.190167	0.109885	0.190051	0.113695	0.190121	0.311083	0.190123	0.120788	0.190051	0.113695	0.190179	0.173878
0.190842	1.74744	0.190957	0.301098	0.190953	0.311891	0.191016	0.134926	0.190957	0.301098	0.191011	0.172351	0.191	0.108434	0.190883	0.11411	0.190953	0.311891	0.190955	0.121525	0.190883	0.11411	0.191011	0.172351
0.191675	1.74757	0.191789	0.300021	0.191785	0.313003	0.191849	0.134713	0.191789	0.300021	0.191843	0.172452	0.191832	0.107147	0.191715	0.114327	0.191785	0.313003	0.191787	0.121823	0.191715	0.114327	0.191843	0.172452
0.192507	1.74752	0.192621	0.29853	0.192617	0.312348	0.192681	0.133895	0.192621	0.29853	0.192676	0.173109	0.192664	0.10623	0.192548	0.114975	0.192617	0.312348	0.192619	0.122503	0.192548	0.114975	0.192676	0.173109
0.193339	1.7475	0.193454	0.297352	0.193449	0.311763	0.193513	0.132853	0.193454	0.297352	0.193508	0.172078	0.193497	0.105521	0.19338	0.114925	0.193449	0.311763	0.193451	0.123613	0.19338	0.114925	0.193508	0.172078
0.194171	1.74768	0.194286	0.295435	0.194281	0.311973	0.194346	0.131981	0.194286	0.295435	0.19434	0.171619	0.194329	0.104597	0.194212	0.114808	0.194281	0.311973	0.194284	0.123772	0.194212	0.114808	0.19434	0.171619
0.195004	1.74751	0.195118	0.293326	0.195113	0.311811	0.195178	0.131246	0.195118	0.293326	0.195173	0.17138	0.195161	0.105415	0.195044	0.114662	0.195113	0.311811	0.195116	0.122994	0.195044	0.114662	0.195173	0.17138
0.195836	1.74673	0.19595	0.293	0.195946	0.312053	0.19601	0.130661	0.19595	0.293	0.196005	0.171941	0.195994	0.105498	0.195876	0.114579	0.195946	0.312053	0.195948	0.123342	0.195876	0.114579	0.196005	0.171941
0.196668	1.74725	0.196783	0.291851	0.196778	0.311662	0.196843	0.131103	0.196783	0.291851	0.196838	0.174086	0.196826	0.104234	0.196709	0.11364	0.196778	0.311662	0.19678	0.123921	0.196709	0.11364	0.196838	0.174086
0.1975	1.74736	0.197615	0.289507	0.19761	0.310986	0.197675	0.131684	0.197615	0.289507	0.19767	0.175049	0.197658	0.103809	0.197541	0.113129	0.19761	0.310986	0.197612	0.123436	0.197541	0.113129	0.19767	0.175049
0.198332	1.74701	0.198447	0.286969	0.198442	0.311615	0.198507	0.130273	0.198447	0.286969	0.198502	0.175575	0.198491	0.103384	0.198373	0.112982	0.198442	0.311615	0.198444	0.124124	0.198373	0.112982	0.198502	0.175575
0.199165	1.74693	0.199279	0.284721	0.199274	0.311764	0.19934	0.130653	0.199279	0.284721	0.199335	0.176344	0.199323	0.10108	0.199205	0.111865	0.199274	0.311764	0.199276	0.124227	0.199205	0.111865	0.199335	0.176344
0.199997	1.74669	0.200111	0.28243	0.200106	0.312868	0.200172	0.131078	0.200111	0.28243	0.200167	0.176568	0.200156	0.099975	0.200037	0.111267	0.200106	0.312868	0.200109	0.123796	0.200037	0.111267	0.200167	0.176568
0.200829	1.74692	0.200944	0.280293	0.200938	0.312765	0.201005	0.129888	0.200944	0.280293	0.200999	0.176278	0.200988	0.100056	0.20087	0.110645	0.200938	0.312765	0.200941	0.124391	0.20087	0.110645	0.200999	0.176278
0.201661	1.74729	0.201776	0.277884	0.201771	0.312518	0.201837	0.12999	0.201776	0.277884	0.201832	0.17478	0.20182	0.099971	0.201702	0.109937	0.201771	0.312518	0.201773	0.125624	0.201702	0.109937	0.201832	0.17478
0.202494	1.74729	0.202608	0.276035	0.202603	0.313257	0.202669	0.12998	0.202608	0.276035	0.202664	0.173964	0.202653	0.100389	0.202534	0.109771	0.202603	0.313257	0.202605	0.127286	0.202534	0.109771	0.202664	0.173964
0.203326	1.74779	0.20344	0.274651	0.203435	0.313033	0.203502	0.130582	0.20344	0.274651	0.203497	0.172809	0.203485	0.099324	0.203366	0.109774	0.203435	0.313033	0.203437	0.127887	0.203366	0.109774	0.203497	0.172809
0.204158	1.74846	0.204273	0.273149	0.204267	0.312201	0.204334	0.130312	0.204273	0.273149	0.204329	0.172795	0.204317	0.098465	0.204198	0.108702	0.204267	0.312201	0.204269	0.128113	0.204198	0.108702	0.204329	0.172795
0.20499	1.74724	0.205105	0.272312	0.205099	0.31311	0.205166	0.130833	0.205105	0.272312	0.205161	0.172465	0.20515	0.098118	0.20503	0.108722	0.205099	0.31311	0.205101	0.127768	0.20503	0.108722	0.205161	0.172465
0.205823	1.74601	0.205937	0.270715	0.205931	0.313734	0.205999	0.130566	0.205937	0.270715	0.205994	0.17135	0.205982	0.097775	0.205863	0.107813	0.205931	0.313734	0.205933	0.126152	0.205863	0.107813	0.205994	0.17135
0.206655	1.74582	0.206769	0.269387	0.206763	0.313606	0.206831	0.130733	0.206769	0.269387	0.206826	0.171636	0.206814	0.097715	0.206695	0.107958	0.206763	0.313606	0.206766	0.125972	0.206695	0.107958	0.206826	0.171636
0.207487	1.7463	0.207602	0.268033	0.207596	0.314286	0.207663	0.131798	0.207602	0.268033	0.207658	0.171501	0.207647	0.097569	0.207527	0.107017	0.207596	0.314286	0.207598	0.124893	0.207527	0.107017	0.207658	0.171501
0.208319	1.74616	0.208434	0.265647	0.208428	0.314836	0.208496	0.131028	0.208434	0.265647	0.208491	0.170255	0.208479	0.097774	0.208359	0.106701	0.208428	0.314836	0.20843	0.123529	0.208359	0.106701	0.208491	0.170255
0.209151	1.74621	0.209266	0.264342	0.20926	0.314632	0.209328	0.130175	0.209266	0.264342	0.209323	0.169814	0.209311	0.097933	0.209191	0.105694	0.20926	0.314632	0.209262	0.123191	0.209191	0.105694	0.209323	0.169814
0.209984	1.7465	0.210098	0.262015	0.210092	0.314825	0.21016	0.130976	0.210098	0.262015	0.210156	0.169179	0.210144	0.096702	0.210024	0.105784	0.210092	0.314825	0.210094	0.123221	0.210024	0.105784	0.210156	0.169179
0.210816	1.7462	0.21093	0.261099	0.210924	0.315396	0.210993	0.131059	0.21093	0.261099	0.210988	0.168576	0.210976	0.096585	0.210856	0.10586	0.210924	0.315396	0.210926	0.123801	0.210856	0.10586	0.210988	0.168576
0.211648	1.74679	0.211763	0.258966	0.211756	0.316046	0.211825	0.130875	0.211763	0.258966	0.21182	0.168293	0.211808	0.096535	0.211688	0.10527	0.211756	0.316046	0.211758	0.124433	0.211688	0.10527	0.21182	0.168293
0.21248	1.74692	0.212595	0.256165	0.212588	0.316741	0.212658	0.130004	0.212595	0.256165	0.212653	0.168814	0.212641	0.097317	0.21252	0.104744	0.212588	0.316741	0.212591	0.124027	0.21252	0.104744	0.212653	0.168814
0.213313	1.74618	0.213427	0.253805	0.213421	0.317692	0.21349	0.130707	0.213427	0.253805	0.213485	0.169199	0.213473	0.097009	0.213352	0.105066	0.213421	0.317692	0.213423	0.123437	0.213352	0.105066	0.213485	0.169199
0.214145	1.74631	0.214259	0.252426	0.214253	0.318195	0.214322	0.130441	0.214259	0.252426	0.214317	0.168356	0.214306	0.097151	0.214185	0.105275	0.214253	0.318195	0.214255	0.122891	0.214185	0.105275	0.214317	0.168356
0.214977	1.74617	0.215092	0.250009	0.215085	0.3188	0.215155	0.128868	0.215092	0.250009	0.21515	0.1669	0.215138	0.098148	0.215017	0.104827	0.215085	0.3188	0.215087	0.122154	0.215017	0.104827	0.21515	0.1669
0.215809	1.74608	0.215924	0.247912	0.215917	0.318801	0.215987	0.13046	0.215924	0.247912	0.215982	0.16647	0.21597	0.098746	0.215849	0.104577	0.215917	0.318801	0.215919	0.122447	0.215849	0.104577	0.215982	0.16647
0.216642	1.74709	0.216756	0.246898	0.216749	0.318328	0.216819	0.131645	0.216756	0.246898	0.216814	0.165425	0.216803	0.09823	0.216681	0.104026	0.216749	0.318328	0.216751	0.122778	0.216681	0.104026	0.216814	0.165425
0.217474	1.74692	0.217588	0.247338	0.217581	0.317609	0.217652	0.132847	0.217588	0.247338	0.217647	0.164696	0.217635	0.098205	0.217513	0.103073	0.217581	0.317609	0.217583	0.12351	0.217513	0.103073	0.217647	0.164696
0.218306	1.74603	0.21842	0.247221	0.218413	0.31855	0.218484	0.133383	0.21842	0.247221	0.218479	0.163259	0.218467	0.097931	0.218345	0.101461	0.218413	0.31855	0.218416	0.12307	0.218345	0.101461	0.218479	0.163259
0.219138	1.74564	0.219253	0.245506	0.219245	0.317983	0.219316	0.13281	0.219253	0.245506	0.219312	0.163216	0.2193	0.099053	0.219178	0.100602	0.219245	0.317983	0.219248	0.12349	0.219178	0.100602	0.219312	0.163216
0.21997	1.74545	0.220085	0.245451	0.220078	0.317638	0.220149	0.132637	0.220085	0.245451	0.220144	0.161913	0.220132	0.098528	0.22001	0.099952	0.220078	0.317638	0.22008	0.124281	0.22001	0.099952	0.220144	0.161913
0.220803	1.74594	0.220917	0.244168	0.22091	0.317414	0.220981	0.133011	0.220917	0.244168	0.220976	0.162023	0.220964	0.09866	0.220842	0.099436	0.22091	0.317414	0.220912	0.125216	0.220842	0.099436	0.220976	0.162023
0.221635	1.74646	0.221749	0.242205	0.221742	0.317562	0.221813	0.133193	0.221749	0.242205	0.221809	0.162505	0.221797	0.098462	0.221674	0.098965	0.221742	0.317562	0.221744	0.125729	0.221674	0.098965	0.221809	0.162505
0.222467	1.74624	0.222582	0.241014	0.222574	0.317601	0.222646	0.133532	0.222582	0.241014	0.222641	0.163197	0.222629	0.098331	0.222506	0.098132	0.222574	0.317601	0.222576	0.125374	0.222506	0.098132	0.222641	0.163197
0.223299	1.74614	0.223414	0.241011	0.223406	0.317147	0.223478	0.134243	0.223414	0.241011	0.223473	0.163307	0.223461	0.098715	0.223339	0.097963	0.223406	0.317147	0.223408	0.124944	0.223339	0.097963	0.223473	0.163307
0.224132	1.74634	0.224246	0.239348	0.224238	0.317163	0.22431	0.135325	0.224246	0.239348	0.224306	0.163144	0.224294	0.09888	0.224171	0.098777	0.224238	0.317163	0.22424	0.125526	0.224171	0.098777	0.224306	0.163144
0.224964	1.74631	0.225078	0.236841	0.22507	0.316946	0.225143	0.135632	0.225078	0.236841	0.225138	0.163541	0.225126	0.099179	0.225003	0.098396	0.22507	0.316946	0.225073	0.125237	0.225003	0.098396	0.225138	0.163541
0.225796	1.74704	0.22591	0.235688	0.225903	0.315922	0.225975	0.135717	0.22591	0.235688	0.225971	0.163805	0.225959	0.098782	0.225835	0.098954	0.225903	0.315922	0.225905	0.124575	0.225835	0.098954	0.225971	0.163805
0.226628	1.74713	0.226743	0.234832	0.226735	0.316194	0.226808	0.135617	0.226743	0.234832	0.226803	0.16451	0.226791	0.099408	0.226667	0.09911	0.226735	0.316194	0.226737	0.124181	0.226667	0.09911	0.226803	0.16451
0.227461	1.74724	0.227575	0.232781	0.227567	0.316471	0.22764	0.135689	0.227575	0.232781	0.227635	0.165395	0.227623	0.099017	0.227499	0.097924	0.227567	0.316471	0.227569	0.124139	0.227499	0.097924	0.227635	0.165395
0.228293	1.74618	0.228407	0.230944	0.228399	0.316361	0.228472	0.135405	0.228407	0.230944	0.228468	0.166749	0.228456	0.098755	0.228332	0.096861	0.228399	0.316361	0.228401	0.123927	0.228332	0.096861	0.228468	0.166749
0.229125	1.74568	0.229239	0.228255	0.229231	0.315722	0.229305	0.136322	0.229239	0.228255	0.2293	0.166589	0.229288	0.099686	0.229164	0.095524	0.229231	0.315722	0.229233	0.122986	0.229164	0.095524	0.2293	0.166589
0.229957	1.74607	0.230072	0.226644	0.230063	0.316116	0.230137	0.136613	0.230072	0.226644	0.230132	0.164786	0.23012	0.099536	0.229996	0.094923	0.230063	0.316116	0.230065	0.123534	0.229996	0.094923	0.230132	0.164786
0.230789	1.74626	0.230904	0.224818	0.230895	0.316096	0.230969	0.135967	0.230904	0.224818	0.230965	0.163836	0.230953	0.099239	0.230828	0.094284	0.230895	0.316096	0.230898	0.123652	0.230828	0.094284	0.230965	0.163836
0.231622	1.74583	0.231736	0.222317	0.231728	0.315452	0.231802	0.136386	0.231736	0.222317	0.231797	0.163522	0.231785	0.100071	0.23166	0.0943	0.231728	0.315452	0.23173	0.1243	0.23166	0.0943	0.231797	0.163522
0.232454	1.74594	0.232568	0.220536	0.23256	0.316283	0.232634	0.136681	0.232568	0.220536	0.232629	0.16306	0.232617	0.101755	0.232493	0.093876	0.23256	0.316283	0.232562	0.124331	0.232493	0.093876	0.232629	0.16306
0.233286	1.74645	0.2334	0.217221	0.233392	0.316271	0.233466	0.13716	0.2334	0.217221	0.233462	0.163203	0.23345	0.101849	0.233325	0.092917	0.233392	0.316271	0.233394	0.124764	0.233325	0.092917	0.233462	0.163203
0.234118	1.74651	0.234233	0.216554	0.234224	0.316103	0.234299	0.137244	0.234233	0.216554	0.234294	0.16196	0.234282	0.102362	0.234157	0.091765	0.234224	0.316103	0.234226	0.124384	0.234157	0.091765	0.234294	0.16196
0.234951	1.74551	0.235065	0.215051	0.235056	0.315733	0.235131	0.136684	0.235065	0.215051	0.235127	0.161677	0.235114	0.103085	0.234989	0.090095	0.235056	0.315733	0.235058	0.125233	0.234989	0.090095	0.235127	0.161677
0.235783	1.74523	0.235897	0.213161	0.235888	0.315264	0.235963	0.137777	0.235897	0.213161	0.235959	0.161669	0.235947	0.104382	0.235821	0.089687	0.235888	0.315264	0.23589	0.126241	0.235821	0.089687	0.235959	0.161669
0.236615	1.74504	0.236729	0.211998	0.23672	0.315653	0.236796	0.137949	0.236729	0.211998	0.236791	0.161853	0.236779	0.103973	0.236654	0.088827	0.23672	0.315653	0.236723	0.127847	0.236654	0.088827	0.236791	0.161853
0.237447	1.74478	0.237562	0.209873	0.237553	0.315504	0.237628	0.138216	0.237562	0.209873	0.237624	0.161196	0.237612	0.104023	0.237486	0.088028	0.237553	0.315504	0.237555	0.128095	0.237486	0.088028	0.237624	0.161196
0.23828	1.74436	0.238394	0.206955	0.238385	0.314218	0.238461	0.137567	0.238394	0.206955	0.238456	0.159875	0.238444	0.105818	0.238318	0.088376	0.238385	0.314218	0.238387	0.127953	0.238318	0.088376	0.238456	0.159875
0.239112	1.74543	0.239226	0.205852	0.239217	0.313724	0.239293	0.137805	0.239226	0.205852	0.239288	0.160226	0.239276	0.106476	0.23915	0.088227	0.239217	0.313724	0.239219	0.128258	0.23915	0.088227	0.239288	0.160226
0.239944	1.74607	0.240058	0.204643	0.240049	0.31239	0.240125	0.13866	0.240058	0.204643	0.240121	0.159246	0.240109	0.107115	0.239982	0.087683	0.240049	0.31239	0.240051	0.128564	0.239982	0.087683	0.240121	0.159246
0.240776	1.74629	0.240891	0.202932	0.240881	0.312004	0.240958	0.138355	0.240891	0.202932	0.240953	0.159103	0.240941	0.108264	0.240814	0.087976	0.240881	0.312004	0.240883	0.128266	0.240814	0.087976	0.240953	0.159103
0.241609	1.74747	0.241723	0.201591	0.241713	0.310668	0.24179	0.138765	0.241723	0.201591	0.241786	0.159282	0.241773	0.108524	0.241647	0.087531	0.241713	0.310668	0.241715	0.128648	0.241647	0.087531	0.241786	0.159282
0.242441	1.74813	0.242555	0.200506	0.242545	0.31072	0.242622	0.139756	0.242555	0.200506	0.242618	0.159038	0.242606	0.108996	0.242479	0.086823	0.242545	0.31072	0.242548	0.127887	0.242479	0.086823	0.242618	0.159038
0.243273	1.7481	0.243387	0.198864	0.243378	0.311905	0.243455	0.141282	0.243387	0.198864	0.24345	0.159084	0.243438	0.108559	0.243311	0.087314	0.243378	0.311905	0.24338	0.127289	0.243311	0.087314	0.24345	0.159084
0.244105	1.74754	0.244219	0.197463	0.24421	0.311665	0.244287	0.142698	0.244219	0.197463	0.244283	0.1591	0.24427	0.107377	0.244143	0.087826	0.24421	0.311665	0.244212	0.126212	0.244143	0.087826	0.244283	0.1591
0.244937	1.74757	0.245052	0.195464	0.245042	0.31251	0.245119	0.143	0.245052	0.195464	0.245115	0.159524	0.245103	0.107763	0.244975	0.088195	0.245042	0.31251	0.245044	0.12662	0.244975	0.088195	0.245115	0.159524
0.24577	1.74729	0.245884	0.192823	0.245874	0.312587	0.245952	0.143471	0.245884	0.192823	0.245947	0.159781	0.245935	0.107579	0.245808	0.088366	0.245874	0.312587	0.245876	0.126996	0.245808	0.088366	0.245947	0.159781
0.246602	1.74714	0.246716	0.19136	0.246706	0.31152	0.246784	0.143442	0.246716	0.19136	0.24678	0.159047	0.246767	0.106922	0.24664	0.087684	0.246706	0.31152	0.246708	0.127724	0.24664	0.087684	0.24678	0.159047
0.247434	1.7478	0.247548	0.190641	0.247538	0.311098	0.247616	0.143826	0.247548	0.190641	0.247612	0.159135	0.2476	0.106914	0.247472	0.087133	0.247538	0.311098	0.24754	0.128595	0.247472	0.087133	0.247612	0.159135
0.248266	1.74774	0.248381	0.18909	0.24837	0.312115	0.248449	0.144882	0.248381	0.18909	0.248445	0.159269	0.248432	0.10676	0.248304	0.086417	0.24837	0.312115	0.248372	0.129855	0.248304	0.086417	0.248445	0.159269
0.249099	1.74766	0.249213	0.187494	0.249203	0.312123	0.249281	0.144295	0.249213	0.187494	0.249277	0.160218	0.249264	0.105645	0.249136	0.087658	0.249203	0.312123	0.249205	0.131693	0.249136	0.087658	0.249277	0.160218
0.249931	1.74779	0.250045	0.186774	0.250035	0.312332	0.250113	0.145066	0.250045	0.186774	0.250109	0.160678	0.250097	0.105191	0.249969	0.08815	0.250035	0.312332	0.250037	0.132804	0.249969	0.08815	0.250109	0.160678
0.250763	1.74726	0.250877	0.185015	0.250867	0.312467	0.250946	0.144931	0.250877	0.185015	0.250942	0.159351	0.250929	0.104913	0.250801	0.088469	0.250867	0.312467	0.250869	0.1332	0.250801	0.088469	0.250942	0.159351
0.251595	1.74688	0.251709	0.184313	0.251699	0.31361	0.251778	0.14424	0.251709	0.184313	0.251774	0.160348	0.251762	0.105506	0.251633	0.087405	0.251699	0.31361	0.251701	0.133752	0.251633	0.087405	0.251774	0.160348
0.252427	1.7467	0.252542	0.183435	0.252531	0.314321	0.252611	0.143855	0.252542	0.183435	0.252606	0.159899	0.252594	0.105712	0.252465	0.086565	0.252531	0.314321	0.252533	0.134794	0.252465	0.086565	0.252606	0.159899
0.25326	1.74679	0.253374	0.18309	0.253363	0.314794	0.253443	0.14293	0.253374	0.18309	0.253439	0.16072	0.253426	0.105994	0.253297	0.086249	0.253363	0.314794	0.253365	0.135232	0.253297	0.086249	0.253439	0.16072
0.254092	1.74682	0.254206	0.182179	0.254195	0.315815	0.254275	0.143296	0.254206	0.182179	0.254271	0.161184	0.254259	0.10599	0.254129	0.086459	0.254195	0.315815	0.254197	0.13645	0.254129	0.086459	0.254271	0.161184
0.254924	1.74705	0.255038	0.182588	0.255027	0.3165	0.255108	0.143629	0.255038	0.182588	0.255103	0.160141	0.255091	0.105527	0.254962	0.086473	0.255027	0.3165	0.25503	0.137354	0.254962	0.086473	0.255103	0.160141
0.255756	1.74739	0.255871	0.181112	0.25586	0.317392	0.25594	0.143598	0.255871	0.181112	0.255936	0.160383	0.255923	0.106102	0.255794	0.08641	0.25586	0.317392	0.255862	0.136903	0.255794	0.08641	0.255936	0.160383
0.256589	1.74727	0.256703	0.180584	0.256692	0.318931	0.256772	0.143904	0.256703	0.180584	0.256768	0.160776	0.256756	0.106337	0.256626	0.086178	0.256692	0.318931	0.256694	0.13743	0.256626	0.086178	0.256768	0.160776
0.257421	1.74714	0.257535	0.179526	0.257524	0.319933	0.257605	0.14305	0.257535	0.179526	0.257601	0.160289	0.257588	0.106193	0.257458	0.085406	0.257524	0.319933	0.257526	0.136837	0.257458	0.085406	0.257601	0.160289
0.258253	1.7468	0.258367	0.178694	0.258356	0.321002	0.258437	0.142697	0.258367	0.178694	0.258433	0.160539	0.25842	0.106952	0.25829	0.085689	0.258356	0.321002	0.258358	0.13767	0.25829	0.085689	0.258433	0.160539
0.259085	1.74703	0.2592	0.177083	0.259188	0.321907	0.259269	0.141286	0.2592	0.177083	0.259265	0.160991	0.259253	0.107887	0.259123	0.086699	0.259188	0.321907	0.25919	0.139312	0.259123	0.086699	0.259265	0.160991
0.259918	1.7481	0.260032	0.176029	0.26002	0.322821	0.260102	0.141497	0.260032	0.176029	0.260098	0.16159	0.260085	0.109156	0.259955	0.088	0.26002	0.322821	0.260022	0.14058	0.259955	0.088	0.260098	0.16159
0.26075	1.74867	0.260864	0.176088	0.260852	0.324186	0.260934	0.14211	0.260864	0.176088	0.26093	0.161407	0.260917	0.109245	0.260787	0.088053	0.260852	0.324186	0.260855	0.141605	0.260787	0.088053	0.26093	0.161407
0.261582	1.74942	0.261696	0.176153	0.261685	0.325273	0.261766	0.142911	0.261696	0.176153	0.261762	0.161717	0.26175	0.110454	0.261619	0.08872	0.261685	0.325273	0.261687	0.141234	0.261619	0.08872	0.261762	0.161717
0.262414	1.75027	0.262528	0.175558	0.262517	0.326247	0.262599	0.141878	0.262528	0.175558	0.262595	0.16211	0.262582	0.11206	0.262451	0.08916	0.262517	0.326247	0.262519	0.140866	0.262451	0.08916	0.262595	0.16211
0.263246	1.75108	0.263361	0.17453	0.263349	0.327776	0.263431	0.141896	0.263361	0.17453	0.263427	0.162797	0.263415	0.112985	0.263284	0.088648	0.263349	0.327776	0.263351	0.141721	0.263284	0.088648	0.263427	0.162797
0.264079	1.75244	0.264193	0.173614	0.264181	0.329116	0.264264	0.14151	0.264193	0.173614	0.26426	0.162986	0.264247	0.115581	0.264116	0.08911	0.264181	0.329116	0.264183	0.142923	0.264116	0.08911	0.26426	0.162986
0.264911	1.75263	0.265025	0.171591	0.265013	0.330121	0.265096	0.141309	0.265025	0.171591	0.265092	0.16218	0.265079	0.117312	0.264948	0.08872	0.265013	0.330121	0.265015	0.144385	0.264948	0.08872	0.265092	0.16218
0.265743	1.75288	0.265857	0.170438	0.265845	0.330746	0.265928	0.1411	0.265857	0.170438	0.265924	0.161665	0.265912	0.119512	0.26578	0.087301	0.265845	0.330746	0.265847	0.14493	0.26578	0.087301	0.265924	0.161665
0.266575	1.75329	0.26669	0.171431	0.266677	0.331234	0.266761	0.14135	0.26669	0.171431	0.266757	0.161707	0.266744	0.122003	0.266612	0.086689	0.266677	0.331234	0.266679	0.145953	0.266612	0.086689	0.266757	0.161707
0.267408	1.75381	0.267522	0.171744	0.26751	0.332724	0.267593	0.14087	0.267522	0.171744	0.267589	0.16135	0.267576	0.124523	0.267444	0.085783	0.26751	0.332724	0.267512	0.147626	0.267444	0.085783	0.267589	0.16135
0.26824	1.75517	0.268354	0.172322	0.268342	0.334373	0.268425	0.140377	0.268354	0.172322	0.268421	0.161139	0.268409	0.125953	0.268277	0.085527	0.268342	0.334373	0.268344	0.148794	0.268277	0.085527	0.268421	0.161139
0.269072	1.75584	0.269186	0.172758	0.269174	0.334884	0.269258	0.139753	0.269186	0.172758	0.269254	0.160828	0.269241	0.128363	0.269109	0.087253	0.269174	0.334884	0.269176	0.14826	0.269109	0.087253	0.269254	0.160828
0.269904	1.75769	0.270018	0.173018	0.270006	0.335584	0.27009	0.139795	0.270018	0.173018	0.270086	0.159329	0.270073	0.130535	0.269941	0.087775	0.270006	0.335584	0.270008	0.148693	0.269941	0.087775	0.270086	0.159329
0.270737	1.75963	0.270851	0.174051	0.270838	0.337133	0.270922	0.139122	0.270851	0.174051	0.270919	0.160111	0.270906	0.132578	0.270773	0.08789	0.270838	0.337133	0.27084	0.149905	0.270773	0.08789	0.270919	0.160111
0.271569	1.76204	0.271683	0.173331	0.27167	0.337881	0.271755	0.139251	0.271683	0.173331	0.271751	0.160915	0.271738	0.135313	0.271605	0.088095	0.27167	0.337881	0.271672	0.149168	0.271605	0.088095	0.271751	0.160915
0.272401	1.76453	0.272515	0.173618	0.272502	0.338444	0.272587	0.139504	0.272515	0.173618	0.272583	0.161363	0.27257	0.137711	0.272438	0.087839	0.272502	0.338444	0.272504	0.148928	0.272438	0.087839	0.272583	0.161363
0.273233	1.76737	0.273347	0.173645	0.273335	0.339155	0.273419	0.139364	0.273347	0.173645	0.273416	0.160911	0.273403	0.14064	0.27327	0.087344	0.273335	0.339155	0.273337	0.148585	0.27327	0.087344	0.273416	0.160911
0.274065	1.77007	0.27418	0.174143	0.274167	0.339547	0.274252	0.138785	0.27418	0.174143	0.274248	0.161485	0.274235	0.143726	0.274102	0.088183	0.274167	0.339547	0.274169	0.148169	0.274102	0.088183	0.274248	0.161485
0.274898	1.77292	0.275012	0.174814	0.274999	0.340022	0.275084	0.138544	0.275012	0.174814	0.27508	0.160496	0.275068	0.147304	0.274934	0.088733	0.274999	0.340022	0.275001	0.148022	0.274934	0.088733	0.27508	0.160496
0.27573	1.77641	0.275844	0.175125	0.275831	0.341755	0.275917	0.137824	0.275844	0.175125	0.275913	0.15996	0.2759	0.150032	0.275766	0.088943	0.275831	0.341755	0.275833	0.148434	0.275766	0.088943	0.275913	0.15996
0.276562	1.78116	0.276676	0.174999	0.276663	0.343732	0.276749	0.139703	0.276676	0.174999	0.276745	0.159436	0.276732	0.152784	0.276599	0.089535	0.276663	0.343732	0.276665	0.148134	0.276599	0.089535	0.276745	0.159436
0.277394	1.78589	0.277508	0.175898	0.277495	0.345462	0.277581	0.139468	0.277508	0.175898	0.277577	0.159633	0.277565	0.155255	0.277431	0.089405	0.277495	0.345462	0.277497	0.147935	0.277431	0.089405	0.277577	0.159633
0.278227	1.78966	0.278341	0.175847	0.278327	0.346834	0.278414	0.139356	0.278341	0.175847	0.27841	0.158992	0.278397	0.159395	0.278263	0.089376	0.278327	0.346834	0.278329	0.147275	0.278263	0.089376	0.27841	0.158992
0.279059	1.79363	0.279173	0.176799	0.27916	0.348308	0.279246	0.139162	0.279173	0.176799	0.279242	0.15885	0.279229	0.163307	0.279095	0.089869	0.27916	0.348308	0.279162	0.147039	0.279095	0.089869	0.279242	0.15885
0.279891	1.79851	0.280005	0.178217	0.279992	0.350432	0.280078	0.139288	0.280005	0.178217	0.280075	0.159958	0.280062	0.166777	0.279927	0.089979	0.279992	0.350432	0.279994	0.146675	0.279927	0.089979	0.280075	0.159958
0.280723	1.80245	0.280837	0.177639	0.280824	0.352787	0.280911	0.138484	0.280837	0.177639	0.280907	0.160016	0.280894	0.171012	0.280759	0.08982	0.280824	0.352787	0.280826	0.146037	0.280759	0.08982	0.280907	0.160016
0.281556	1.80676	0.28167	0.178616	0.281656	0.356447	0.281743	0.138096	0.28167	0.178616	0.281739	0.159884	0.281726	0.17526	0.281592	0.089769	0.281656	0.356447	0.281658	0.145974	0.281592	0.089769	0.281739	0.159884
0.282388	1.81137	0.282502	0.178739	0.282488	0.359193	0.282575	0.137898	0.282502	0.178739	0.282572	0.15838	0.282559	0.179868	0.282424	0.089943	0.282488	0.359193	0.28249	0.146189	0.282424	0.089943	0.282572	0.15838
0.28322	1.81518	0.283334	0.179612	0.28332	0.362255	0.283408	0.137333	0.283334	0.179612	0.283404	0.157843	0.283391	0.184943	0.283256	0.090725	0.28332	0.362255	0.283322	0.145646	0.283256	0.090725	0.283404	0.157843
0.284052	1.81857	0.284166	0.179499	0.284152	0.365106	0.28424	0.137512	0.284166	0.179499	0.284236	0.157892	0.284223	0.190542	0.284088	0.091026	0.284152	0.365106	0.284154	0.145776	0.284088	0.091026	0.284236	0.157892
0.284884	1.82273	0.284998	0.180034	0.284985	0.367648	0.285072	0.136612	0.284998	0.180034	0.285069	0.158427	0.285056	0.195912	0.28492	0.090883	0.284985	0.367648	0.284987	0.14595	0.28492	0.090883	0.285069	0.158427
0.285717	1.82723	0.285831	0.180508	0.285817	0.370268	0.285905	0.135548	0.285831	0.180508	0.285901	0.159192	0.285888	0.202189	0.285753	0.09058	0.285817	0.370268	0.285819	0.146594	0.285753	0.09058	0.285901	0.159192
0.286549	1.83081	0.286663	0.181748	0.286649	0.373324	0.286737	0.134521	0.286663	0.181748	0.286734	0.159476	0.28672	0.207947	0.286585	0.090199	0.286649	0.373324	0.286651	0.146192	0.286585	0.090199	0.286734	0.159476
0.287381	1.83391	0.287495	0.182933	0.287481	0.376642	0.287569	0.134425	0.287495	0.182933	0.287566	0.158789	0.287553	0.214298	0.287417	0.090347	0.287481	0.376642	0.287483	0.146762	0.287417	0.090347	0.287566	0.158789
0.288213	1.83755	0.288327	0.183279	0.288313	0.3808	0.288402	0.134307	0.288327	0.183279	0.288398	0.158611	0.288385	0.221555	0.288249	0.091078	0.288313	0.3808	0.288315	0.146611	0.288249	0.091078	0.288398	0.158611
0.289046	1.84138	0.28916	0.18259	0.289145	0.384857	0.289234	0.133408	0.28916	0.18259	0.289231	0.159512	0.289218	0.227971	0.289081	0.091632	0.289145	0.384857	0.289147	0.147206	0.289081	0.091632	0.289231	0.159512
0.289878	1.84534	0.289992	0.183017	0.289977	0.388146	0.290067	0.131989	0.289992	0.183017	0.290063	0.158857	0.29005	0.234886	0.289914	0.092575	0.289977	0.388146	0.289979	0.147078	0.289914	0.092575	0.290063	0.158857
0.29071	1.84917	0.290824	0.183434	0.29081	0.392385	0.290899	0.132154	0.290824	0.183434	0.290895	0.158479	0.290882	0.241878	0.290746	0.092508	0.29081	0.392385	0.290811	0.147373	0.290746	0.092508	0.290895	0.158479
0.291542	1.85306	0.291656	0.183724	0.291642	0.396578	0.291731	0.131771	0.291656	0.183724	0.291728	0.158437	0.291715	0.249157	0.291578	0.091754	0.291642	0.396578	0.291644	0.148571	0.291578	0.091754	0.291728	0.158437
0.292375	1.85774	0.292488	0.183848	0.292474	0.40163	0.292564	0.131631	0.292488	0.183848	0.29256	0.158838	0.292547	0.255015	0.29241	0.091568	0.292474	0.40163	0.292476	0.149477	0.29241	0.091568	0.29256	0.158838
0.293207	1.86334	0.293321	0.183525	0.293306	0.405959	0.293396	0.131451	0.293321	0.183525	0.293392	0.158606	0.293379	0.262639	0.293242	0.091881	0.293306	0.405959	0.293308	0.150156	0.293242	0.091881	0.293392	0.158606
0.294039	1.86853	0.294153	0.1835	0.294138	0.409969	0.294228	0.131999	0.294153	0.1835	0.294225	0.15941	0.294212	0.268746	0.294074	0.09212	0.294138	0.409969	0.29414	0.150206	0.294074	0.09212	0.294225	0.15941
0.294871	1.87353	0.294985	0.182924	0.29497	0.414597	0.295061	0.132881	0.294985	0.182924	0.295057	0.158235	0.295044	0.275447	0.294907	0.092591	0.29497	0.414597	0.294972	0.150078	0.294907	0.092591	0.295057	0.158235
0.295703	1.87871	0.295817	0.184057	0.295802	0.420047	0.295893	0.132511	0.295817	0.184057	0.29589	0.15746	0.295876	0.281607	0.295739	0.092707	0.295802	0.420047	0.295804	0.151311	0.295739	0.092707	0.29589	0.15746
0.296536	1.88369	0.29665	0.182982	0.296634	0.426467	0.296725	0.132505	0.29665	0.182982	0.296722	0.157185	0.296709	0.288715	0.296571	0.092297	0.296634	0.426467	0.296636	0.152364	0.296571	0.092297	0.296722	0.157185
0.297368	1.88831	0.297482	0.183112	0.297467	0.43265	0.297558	0.133548	0.297482	0.183112	0.297554	0.157345	0.297541	0.294514	0.297403	0.092414	0.297467	0.43265	0.297469	0.153798	0.297403	0.092414	0.297554	0.157345
0.2982	1.89416	0.298314	0.182745	0.298299	0.438325	0.29839	0.134572	0.298314	0.182745	0.298387	0.157539	0.298373	0.300913	0.298235	0.092464	0.298299	0.438325	0.298301	0.154693	0.298235	0.092464	0.298387	0.157539
0.299032	1.89945	0.299146	0.183273	0.299131	0.444755	0.299222	0.134995	0.299146	0.183273	0.299219	0.157531	0.299206	0.307735	0.299068	0.092766	0.299131	0.444755	0.299133	0.156516	0.299068	0.092766	0.299219	0.157531
0.299865	1.90397	0.299979	0.183262	0.299963	0.451905	0.300055	0.135075	0.299979	0.183262	0.300051	0.157096	0.300038	0.314657	0.2999	0.092252	0.299963	0.451905	0.299965	0.157315	0.2999	0.092252	0.300051	0.157096
0.300697	1.9081	0.300811	0.183085	0.300795	0.459541	0.300887	0.136387	0.300811	0.183085	0.300884	0.157145	0.300871	0.320782	0.300732	0.092227	0.300795	0.459541	0.300797	0.158081	0.300732	0.092227	0.300884	0.157145
0.301529	1.91215	0.301643	0.183155	0.301627	0.467174	0.30172	0.135949	0.301643	0.183155	0.301716	0.157673	0.301703	0.326581	0.301564	0.09235	0.301627	0.467174	0.301629	0.15986	0.301564	0.09235	0.301716	0.157673
0.302361	1.91708	0.302475	0.182669	0.302459	0.47461	0.302552	0.136651	0.302475	0.182669	0.302549	0.158308	0.302535	0.333805	0.302396	0.09241	0.302459	0.47461	0.302461	0.160148	0.302396	0.09241	0.302549	0.158308
0.303194	1.92227	0.303307	0.181937	0.303292	0.482294	0.303384	0.136704	0.303307	0.181937	0.303381	0.159139	0.303368	0.340522	0.303228	0.092775	0.303292	0.482294	0.303294	0.161073	0.303228	0.092775	0.303381	0.159139
0.304026	1.92784	0.30414	0.181868	0.304124	0.490861	0.304217	0.137273	0.30414	0.181868	0.304213	0.158486	0.3042	0.346898	0.304061	0.092432	0.304124	0.490861	0.304126	0.162564	0.304061	0.092432	0.304213	0.158486
0.304858	1.93256	0.304972	0.182093	0.304956	0.499297	0.305049	0.13676	0.304972	0.182093	0.305046	0.157616	0.305032	0.353694	0.304893	0.092868	0.304956	0.499297	0.304958	0.163533	0.304893	0.092868	0.305046	0.157616
0.30569	1.93672	0.305804	0.182216	0.305788	0.508175	0.305881	0.136745	0.305804	0.182216	0.305878	0.15664	0.305865	0.360034	0.305725	0.092932	0.305788	0.508175	0.30579	0.164785	0.305725	0.092932	0.305878	0.15664
0.306522	1.9418	0.306636	0.183142	0.30662	0.517372	0.306714	0.136161	0.306636	0.183142	0.30671	0.157398	0.306697	0.368055	0.306557	0.093696	0.30662	0.517372	0.306622	0.165687	0.306557	0.093696	0.30671	0.157398
0.307355	1.94685	0.307469	0.183763	0.307452	0.526718	0.307546	0.136306	0.307469	0.183763	0.307543	0.158456	0.307529	0.37487	0.307389	0.094649	0.307452	0.526718	0.307454	0.167725	0.307389	0.094649	0.307543	0.158456
0.308187	1.95113	0.308301	0.182449	0.308284	0.53671	0.308378	0.136091	0.308301	0.182449	0.308375	0.158153	0.308362	0.381999	0.308222	0.094703	0.308284	0.53671	0.308286	0.16912	0.308222	0.094703	0.308375	0.158153
0.309019	1.95454	0.309133	0.182454	0.309117	0.546292	0.309211	0.136645	0.309133	0.182454	0.309208	0.158561	0.309194	0.389602	0.309054	0.094612	0.309117	0.546292	0.309118	0.171148	0.309054	0.094612	0.309208	0.158561
0.309851	1.95651	0.309965	0.181305	0.309949	0.555014	0.310043	0.138413	0.309965	0.181305	0.31004	0.158514	0.310026	0.397167	0.309886	0.094209	0.309949	0.555014	0.309951	0.173592	0.309886	0.094209	0.31004	0.158514
0.310684	1.95883	0.310797	0.180229	0.310781	0.56499	0.310875	0.139354	0.310797	0.180229	0.310872	0.158795	0.310859	0.404669	0.310718	0.092592	0.310781	0.56499	0.310783	0.177242	0.310718	0.092592	0.310872	0.158795
0.311516	1.96048	0.31163	0.179967	0.311613	0.574294	0.311708	0.139899	0.31163	0.179967	0.311705	0.158784	0.311691	0.412363	0.31155	0.092377	0.311613	0.574294	0.311615	0.179848	0.31155	0.092377	0.311705	0.158784
0.312348	1.96194	0.312462	0.179765	0.312445	0.583685	0.31254	0.140594	0.312462	0.179765	0.312537	0.158652	0.312523	0.419511	0.312383	0.092201	0.312445	0.583685	0.312447	0.181917	0.312383	0.092201	0.312537	0.158652
0.31318	1.96306	0.313294	0.179293	0.313277	0.593595	0.313373	0.141034	0.313294	0.179293	0.313369	0.159694	0.313356	0.426617	0.313215	0.092277	0.313277	0.593595	0.313279	0.185655	0.313215	0.092277	0.313369	0.159694
0.314013	1.96536	0.314126	0.179003	0.314109	0.603071	0.314205	0.141437	0.314126	0.179003	0.314202	0.159504	0.314188	0.434653	0.314047	0.09195	0.314109	0.603071	0.314111	0.189313	0.314047	0.09195	0.314202	0.159504
0.314845	1.96716	0.314959	0.178508	0.314942	0.613217	0.315037	0.142101	0.314959	0.178508	0.315034	0.159242	0.315021	0.442755	0.314879	0.092262	0.314942	0.613217	0.314943	0.1923	0.314879	0.092262	0.315034	0.159242
0.315677	1.96873	0.315791	0.178437	0.315774	0.622935	0.31587	0.142821	0.315791	0.178437	0.315866	0.157658	0.315853	0.45012	0.315711	0.091174	0.315774	0.622935	0.315776	0.196422	0.315711	0.091174	0.315866	0.157658
0.316509	1.97026	0.316623	0.178986	0.316606	0.632405	0.316702	0.142942	0.316623	0.178986	0.316699	0.157498	0.316685	0.458052	0.316543	0.090554	0.316606	0.632405	0.316608	0.200334	0.316543	0.090554	0.316699	0.157498
0.317341	1.97129	0.317455	0.178418	0.317438	0.641997	0.317534	0.14322	0.317455	0.178418	0.317531	0.157895	0.317518	0.466336	0.317376	0.090659	0.317438	0.641997	0.31744	0.204578	0.317376	0.090659	0.317531	0.157895
0.318174	1.97155	0.318287	0.177972	0.31827	0.651372	0.318367	0.141834	0.318287	0.177972	0.318364	0.158731	0.31835	0.475015	0.318208	0.090659	0.31827	0.651372	0.318272	0.20815	0.318208	0.090659	0.318364	0.158731
0.319006	1.97179	0.31912	0.176471	0.319102	0.6602	0.319199	0.14216	0.31912	0.176471	0.319196	0.15877	0.319182	0.482894	0.31904	0.090503	0.319102	0.6602	0.319104	0.212567	0.31904	0.090503	0.319196	0.15877
0.319838	1.97276	0.319952	0.176209	0.319934	0.668724	0.320031	0.142797	0.319952	0.176209	0.320028	0.158529	0.320015	0.489209	0.319872	0.090423	0.319934	0.668724	0.319936	0.217543	0.319872	0.090423	0.320028	0.158529
0.32067	1.97345	0.320784	0.175835	0.320767	0.677295	0.320864	0.144169	0.320784	0.175835	0.320861	0.157612	0.320847	0.497056	0.320704	0.090439	0.320767	0.677295	0.320768	0.223293	0.320704	0.090439	0.320861	0.157612
0.321503	1.97359	0.321616	0.17632	0.321599	0.685709	0.321696	0.144836	0.321616	0.17632	0.321693	0.156202	0.321679	0.50434	0.321537	0.090648	0.321599	0.685709	0.321601	0.22877	0.321537	0.090648	0.321693	0.156202
0.322335	1.97378	0.322449	0.177417	0.322431	0.694299	0.322528	0.145475	0.322449	0.177417	0.322525	0.155116	0.322512	0.511139	0.322369	0.09174	0.322431	0.694299	0.322433	0.234841	0.322369	0.09174	0.322525	0.155116
0.323167	1.97408	0.323281	0.176593	0.323263	0.701811	0.323361	0.145552	0.323281	0.176593	0.323358	0.153645	0.323344	0.518004	0.323201	0.092762	0.323263	0.701811	0.323265	0.240028	0.323201	0.092762	0.323358	0.153645
0.323999	1.97449	0.324113	0.17697	0.324095	0.708975	0.324193	0.14563	0.324113	0.17697	0.32419	0.153889	0.324176	0.523846	0.324033	0.09339	0.324095	0.708975	0.324097	0.246218	0.324033	0.09339	0.32419	0.153889
0.324832	1.9756	0.324945	0.176438	0.324927	0.716663	0.325025	0.145719	0.324945	0.176438	0.325023	0.153538	0.325009	0.530585	0.324865	0.09351	0.324927	0.716663	0.324929	0.253026	0.324865	0.09351	0.325023	0.153538
0.325664	1.97747	0.325778	0.176212	0.325759	0.723917	0.325858	0.145374	0.325778	0.176212	0.325855	0.15289	0.325841	0.536009	0.325698	0.093604	0.325759	0.723917	0.325761	0.258879	0.325698	0.093604	0.325855	0.15289
0.326496	1.97879	0.32661	0.176397	0.326592	0.730823	0.32669	0.146326	0.32661	0.176397	0.326687	0.152332	0.326674	0.543505	0.32653	0.093368	0.326592	0.730823	0.326593	0.265222	0.32653	0.093368	0.326687	0.152332
0.327328	1.97965	0.327442	0.175503	0.327424	0.738537	0.327523	0.146822	0.327442	0.175503	0.32752	0.150528	0.327506	0.549286	0.327362	0.093098	0.327424	0.738537	0.327426	0.271366	0.327362	0.093098	0.32752	0.150528
0.32816	1.98151	0.328274	0.174947	0.328256	0.745391	0.328355	0.146755	0.328274	0.174947	0.328352	0.149658	0.328338	0.556273	0.328194	0.09295	0.328256	0.745391	0.328258	0.278149	0.328194	0.09295	0.328352	0.149658
0.328993	1.98455	0.329106	0.174713	0.329088	0.752858	0.329187	0.14615	0.329106	0.174713	0.329184	0.150114	0.329171	0.561754	0.329026	0.092849	0.329088	0.752858	0.32909	0.283953	0.329026	0.092849	0.329184	0.150114
0.329825	1.98826	0.329939	0.174177	0.32992	0.76028	0.33002	0.146319	0.329939	0.174177	0.330017	0.149583	0.330003	0.566257	0.329858	0.092508	0.32992	0.76028	0.329922	0.290576	0.329858	0.092508	0.330017	0.149583
0.330657	1.99205	0.330771	0.174357	0.330752	0.767112	0.330852	0.147414	0.330771	0.174357	0.330849	0.148941	0.330835	0.571935	0.330691	0.092347	0.330752	0.767112	0.330754	0.296933	0.330691	0.092347	0.330849	0.148941
0.331489	1.99618	0.331603	0.174681	0.331584	0.773915	0.331684	0.148248	0.331603	0.174681	0.331682	0.14947	0.331668	0.5769	0.331523	0.091829	0.331584	0.773915	0.331586	0.303523	0.331523	0.091829	0.331682	0.14947
0.332322	2.00089	0.332435	0.174159	0.332417	0.780465	0.332517	0.149138	0.332435	0.174159	0.332514	0.149247	0.3325	0.583017	0.332355	0.091052	0.332417	0.780465	0.332418	0.308996	0.332355	0.091052	0.332514	0.149247
0.333154	2.00531	0.333268	0.173961	0.333249	0.786991	0.333349	0.14999	0.333268	0.173961	0.333346	0.148373	0.333332	0.588345	0.333187	0.09065	0.333249	0.786991	0.33325	0.315053	0.333187	0.09065	0.333346	0.148373
0.333986	2.00908	0.3341	0.174127	0.334081	0.792674	0.334181	0.151102	0.3341	0.174127	0.334179	0.147423	0.334165	0.594583	0.334019	0.090425	0.334081	0.792674	0.334083	0.320971	0.334019	0.090425	0.334179	0.147423
0.334818	2.01308	0.334932	0.174178	0.334913	0.79909	0.335014	0.152085	0.334932	0.174178	0.335011	0.146796	0.334997	0.598685	0.334852	0.090475	0.334913	0.79909	0.334915	0.326905	0.334852	0.090475	0.335011	0.146796
0.335651	2.01759	0.335764	0.17388	0.335745	0.805585	0.335846	0.152149	0.335764	0.17388	0.335843	0.146862	0.335829	0.603753	0.335684	0.090832	0.335745	0.805585	0.335747	0.332603	0.335684	0.090832	0.335843	0.146862
0.336483	2.02178	0.336596	0.173747	0.336577	0.812631	0.336678	0.152337	0.336596	0.173747	0.336676	0.147213	0.336662	0.607422	0.336516	0.091008	0.336577	0.812631	0.336579	0.339838	0.336516	0.091008	0.336676	0.147213
0.337315	2.02607	0.337429	0.1734	0.337409	0.818861	0.337511	0.152548	0.337429	0.1734	0.337508	0.147402	0.337494	0.61305	0.337348	0.091144	0.337409	0.818861	0.337411	0.345453	0.337348	0.091144	0.337508	0.147402
0.338147	2.03062	0.338261	0.173296	0.338241	0.82461	0.338343	0.152014	0.338261	0.173296	0.33834	0.147465	0.338327	0.617855	0.33818	0.092084	0.338241	0.82461	0.338243	0.351376	0.33818	0.092084	0.33834	0.147465
0.338979	2.03553	0.339093	0.172722	0.339074	0.830292	0.339176	0.152338	0.339093	0.172722	0.339173	0.147598	0.339159	0.622943	0.339013	0.092407	0.339074	0.830292	0.339075	0.35731	0.339013	0.092407	0.339173	0.147598
0.339812	2.04023	0.339925	0.172719	0.339906	0.835175	0.340008	0.152316	0.339925	0.172719	0.340005	0.147835	0.339991	0.626642	0.339845	0.093267	0.339906	0.835175	0.339908	0.363134	0.339845	0.093267	0.340005	0.147835
0.340644	2.04559	0.340758	0.171539	0.340738	0.839284	0.34084	0.153034	0.340758	0.171539	0.340838	0.146637	0.340824	0.630664	0.340677	0.093886	0.340738	0.839284	0.34074	0.368352	0.340677	0.093886	0.340838	0.146637
0.341476	2.051	0.34159	0.171371	0.34157	0.843234	0.341673	0.154045	0.34159	0.171371	0.34167	0.146496	0.341656	0.635026	0.341509	0.094847	0.34157	0.843234	0.341572	0.373317	0.341509	0.094847	0.34167	0.146496
0.342308	2.05721	0.342422	0.171422	0.342402	0.847115	0.342505	0.153839	0.342422	0.171422	0.342502	0.146304	0.342488	0.63835	0.342341	0.094711	0.342402	0.847115	0.342404	0.377927	0.342341	0.094711	0.342502	0.146304
0.343141	2.06266	0.343254	0.171343	0.343234	0.850497	0.343337	0.153936	0.343254	0.171343	0.343335	0.145892	0.343321	0.641814	0.343173	0.094817	0.343234	0.850497	0.343236	0.382344	0.343173	0.094817	0.343335	0.145892
0.343973	2.06715	0.344086	0.17119	0.344066	0.854694	0.34417	0.153985	0.344086	0.17119	0.344167	0.144904	0.344153	0.644537	0.344006	0.095582	0.344066	0.854694	0.344068	0.387567	0.344006	0.095582	0.344167	0.144904
0.344805	2.07183	0.344919	0.171426	0.344899	0.857998	0.345002	0.15397	0.344919	0.171426	0.344999	0.143949	0.344985	0.647477	0.344838	0.09496	0.344899	0.857998	0.3449	0.393407	0.344838	0.09496	0.344999	0.143949
0.345637	2.07598	0.345751	0.171683	0.345731	0.859542	0.345834	0.154377	0.345751	0.171683	0.345832	0.144836	0.345818	0.650362	0.34567	0.094846	0.345731	0.859542	0.345733	0.398523	0.34567	0.094846	0.345832	0.144836
0.34647	2.08018	0.346583	0.17154	0.346563	0.861754	0.346667	0.154823	0.346583	0.17154	0.346664	0.14551	0.34665	0.653366	0.346502	0.094451	0.346563	0.861754	0.346565	0.402985	0.346502	0.094451	0.346664	0.14551
0.347302	2.08459	0.347415	0.171248	0.347395	0.864076	0.347499	0.155388	0.347415	0.171248	0.347497	0.145146	0.347482	0.65565	0.347334	0.094175	0.347395	0.864076	0.347397	0.408008	0.347334	0.094175	0.347497	0.145146
0.348134	2.08943	0.348248	0.170978	0.348227	0.86627	0.348331	0.156058	0.348248	0.170978	0.348329	0.144001	0.348315	0.655688	0.348167	0.093757	0.348227	0.86627	0.348229	0.412753	0.348167	0.093757	0.348329	0.144001
0.348966	2.09388	0.34908	0.17192	0.349059	0.868297	0.349164	0.156473	0.34908	0.17192	0.349161	0.143181	0.349147	0.657145	0.348999	0.09384	0.349059	0.868297	0.349061	0.417365	0.348999	0.09384	0.349161	0.143181
0.349798	2.0977	0.349912	0.172658	0.349891	0.869962	0.349996	0.156384	0.349912	0.172658	0.349994	0.142805	0.349979	0.657256	0.349831	0.094443	0.349891	0.869962	0.349893	0.423006	0.349831	0.094443	0.349994	0.142805
0.350631	2.10154	0.350744	0.172178	0.350724	0.871534	0.350829	0.156452	0.350744	0.172178	0.350826	0.142299	0.350812	0.658737	0.350663	0.094973	0.350724	0.871534	0.350725	0.427605	0.350663	0.094973	0.350826	0.142299
0.351463	2.10589	0.351576	0.171576	0.351556	0.872697	0.351661	0.156136	0.351576	0.171576	0.351658	0.142085	0.351644	0.659964	0.351495	0.09579	0.351556	0.872697	0.351557	0.431287	0.351495	0.09579	0.351658	0.142085
0.352295	2.10974	0.352409	0.172024	0.352388	0.873232	0.352493	0.15658	0.352409	0.172024	0.352491	0.141618	0.352477	0.661066	0.352327	0.096704	0.352388	0.873232	0.35239	0.435532	0.352327	0.096704	0.352491	0.141618
0.353127	2.11342	0.353241	0.172306	0.35322	0.873366	0.353326	0.156715	0.353241	0.172306	0.353323	0.141482	0.353309	0.661814	0.35316	0.097539	0.35322	0.873366	0.353222	0.4405	0.35316	0.097539	0.353323	0.141482
0.35396	2.1169	0.354073	0.17224	0.354052	0.874107	0.354158	0.157082	0.354073	0.17224	0.354155	0.140874	0.354141	0.662666	0.353992	0.098848	0.354052	0.874107	0.354054	0.445339	0.353992	0.098848	0.354155	0.140874
0.354792	2.12032	0.354905	0.172269	0.354884	0.87488	0.35499	0.158321	0.354905	0.172269	0.354988	0.140408	0.354974	0.663379	0.354824	0.099867	0.354884	0.87488	0.354886	0.450199	0.354824	0.099867	0.354988	0.140408
0.355624	2.12313	0.355738	0.172533	0.355716	0.875223	0.355823	0.159321	0.355738	0.172533	0.35582	0.140333	0.355806	0.663616	0.355656	0.100411	0.355716	0.875223	0.355718	0.454491	0.355656	0.100411	0.35582	0.140333
0.356456	2.12598	0.35657	0.172124	0.356549	0.875063	0.356655	0.159634	0.35657	0.172124	0.356653	0.140444	0.356638	0.663134	0.356488	0.101083	0.356549	0.875063	0.35655	0.458938	0.356488	0.101083	0.356653	0.140444
0.357289	2.12856	0.357402	0.171239	0.357381	0.875244	0.357487	0.159672	0.357402	0.171239	0.357485	0.14138	0.357471	0.662296	0.357321	0.102211	0.357381	0.875244	0.357382	0.462931	0.357321	0.102211	0.357485	0.14138
0.358121	2.13064	0.358234	0.171194	0.358213	0.876124	0.35832	0.160489	0.358234	0.171194	0.358317	0.142225	0.358303	0.662648	0.358153	0.102678	0.358213	0.876124	0.358215	0.466835	0.358153	0.102678	0.358317	0.142225
0.358953	2.13317	0.359067	0.170608	0.359045	0.87576	0.359152	0.161695	0.359067	0.170608	0.35915	0.142365	0.359135	0.661985	0.358985	0.103284	0.359045	0.87576	0.359047	0.470797	0.358985	0.103284	0.35915	0.142365
0.359785	2.13523	0.359899	0.170842	0.359877	0.875033	0.359984	0.163716	0.359899	0.170842	0.359982	0.142142	0.359968	0.660402	0.359817	0.104809	0.359877	0.875033	0.359879	0.474904	0.359817	0.104809	0.359982	0.142142
0.360617	2.13639	0.360731	0.170603	0.360709	0.875058	0.360817	0.165572	0.360731	0.170603	0.360814	0.141574	0.3608	0.659951	0.360649	0.106474	0.360709	0.875058	0.360711	0.478764	0.360649	0.106474	0.360814	0.141574
0.36145	2.13776	0.361563	0.170623	0.361541	0.875003	0.361649	0.167411	0.361563	0.170623	0.361647	0.141124	0.361632	0.659713	0.361482	0.107181	0.361541	0.875003	0.361543	0.482737	0.361482	0.107181	0.361647	0.141124
0.362282	2.13948	0.362395	0.169934	0.362374	0.874599	0.362482	0.168472	0.362395	0.169934	0.362479	0.141439	0.362465	0.658377	0.362314	0.107607	0.362374	0.874599	0.362375	0.485704	0.362314	0.107607	0.362479	0.141439
0.363114	2.13955	0.363228	0.169044	0.363206	0.874015	0.363314	0.169408	0.363228	0.169044	0.363312	0.142149	0.363297	0.657314	0.363146	0.108089	0.363206	0.874015	0.363207	0.490267	0.363146	0.108089	0.363312	0.142149
0.363946	2.13944	0.36406	0.167361	0.364038	0.87333	0.364146	0.169812	0.36406	0.167361	0.364144	0.142023	0.36413	0.656585	0.363978	0.108259	0.364038	0.87333	0.36404	0.493938	0.363978	0.108259	0.364144	0.142023
0.364779	2.13995	0.364892	0.166241	0.36487	0.872789	0.364979	0.171288	0.364892	0.166241	0.364976	0.14281	0.364962	0.655025	0.36481	0.108189	0.36487	0.872789	0.364872	0.497791	0.36481	0.108189	0.364976	0.14281
0.365611	2.14002	0.365724	0.165187	0.365702	0.872727	0.365811	0.172704	0.365724	0.165187	0.365809	0.142443	0.365794	0.654658	0.365642	0.108403	0.365702	0.872727	0.365704	0.50093	0.365642	0.108403	0.365809	0.142443
0.366443	2.13887	0.366557	0.165031	0.366534	0.872225	0.366643	0.173845	0.366557	0.165031	0.366641	0.141884	0.366627	0.652718	0.366475	0.108878	0.366534	0.872225	0.366536	0.503562	0.366475	0.108878	0.366641	0.141884
0.367275	2.13787	0.367389	0.165279	0.367366	0.871495	0.367476	0.17549	0.367389	0.165279	0.367473	0.142208	0.367459	0.651572	0.367307	0.109939	0.367366	0.871495	0.367368	0.507294	0.367307	0.109939	0.367473	0.142208
0.368108	2.13745	0.368221	0.165184	0.368199	0.870919	0.368308	0.177312	0.368221	0.165184	0.368306	0.14326	0.368291	0.649507	0.368139	0.110844	0.368199	0.870919	0.3682	0.510341	0.368139	0.110844	0.368306	0.14326
0.36894	2.13701	0.369053	0.165425	0.369031	0.869705	0.36914	0.178905	0.369053	0.165425	0.369138	0.144222	0.369124	0.647802	0.368971	0.111932	0.369031	0.869705	0.369032	0.513897	0.368971	0.111932	0.369138	0.144222
0.369772	2.13616	0.369885	0.165227	0.369863	0.868682	0.369973	0.181403	0.369885	0.165227	0.369971	0.144645	0.369956	0.645278	0.369803	0.112992	0.369863	0.868682	0.369864	0.517264	0.369803	0.112992	0.369971	0.144645
0.370604	2.13379	0.370718	0.165611	0.370695	0.866773	0.370805	0.183087	0.370718	0.165611	0.370803	0.143701	0.370788	0.644008	0.370636	0.113283	0.370695	0.866773	0.370697	0.520605	0.370636	0.113283	0.370803	0.143701
0.371436	2.131	0.37155	0.166609	0.371527	0.864099	0.371637	0.185121	0.37155	0.166609	0.371635	0.143815	0.371621	0.643212	0.371468	0.113772	0.371527	0.864099	0.371529	0.523908	0.371468	0.113772	0.371635	0.143815
0.372269	2.12828	0.372382	0.167178	0.372359	0.862221	0.37247	0.187008	0.372382	0.167178	0.372468	0.143618	0.372453	0.640968	0.3723	0.115104	0.372359	0.862221	0.372361	0.526517	0.3723	0.115104	0.372468	0.143618
0.373101	2.12549	0.373214	0.166793	0.373191	0.860109	0.373302	0.18856	0.373214	0.166793	0.3733	0.14255	0.373285	0.639351	0.373132	0.116403	0.373191	0.860109	0.373193	0.52911	0.373132	0.116403	0.3733	0.14255
0.373933	2.12179	0.374047	0.166472	0.374023	0.85718	0.374134	0.190148	0.374047	0.166472	0.374132	0.142306	0.374118	0.637192	0.373964	0.117274	0.374023	0.85718	0.374025	0.532194	0.373964	0.117274	0.374132	0.142306
0.374765	2.11758	0.374879	0.165877	0.374856	0.854821	0.374967	0.191868	0.374879	0.165877	0.374965	0.142809	0.37495	0.634465	0.374797	0.118537	0.374856	0.854821	0.374857	0.534968	0.374797	0.118537	0.374965	0.142809
0.375598	2.11353	0.375711	0.16667	0.375688	0.853097	0.375799	0.194266	0.375711	0.16667	0.375797	0.143134	0.375782	0.631265	0.375629	0.119301	0.375688	0.853097	0.375689	0.538051	0.375629	0.119301	0.375797	0.143134
0.37643	2.1089	0.376543	0.167518	0.37652	0.850354	0.376632	0.196676	0.376543	0.167518	0.376629	0.143575	0.376615	0.629529	0.376461	0.119888	0.37652	0.850354	0.376522	0.541219	0.376461	0.119888	0.376629	0.143575
0.377262	2.10365	0.377375	0.166776	0.377352	0.847708	0.377464	0.198557	0.377375	0.166776	0.377462	0.143427	0.377447	0.628251	0.377293	0.120166	0.377352	0.847708	0.377354	0.54457	0.377293	0.120166	0.377462	0.143427
0.378094	2.09865	0.378208	0.166819	0.378184	0.844234	0.378296	0.200367	0.378208	0.166819	0.378294	0.143761	0.37828	0.626095	0.378125	0.120102	0.378184	0.844234	0.378186	0.547022	0.378125	0.120102	0.378294	0.143761
0.378927	2.09346	0.37904	0.166859	0.379016	0.840536	0.379129	0.203141	0.37904	0.166859	0.379127	0.144238	0.379112	0.623579	0.378957	0.120033	0.379016	0.840536	0.379018	0.549406	0.378957	0.120033	0.379127	0.144238
0.379759	2.08813	0.379872	0.166895	0.379848	0.836069	0.379961	0.205478	0.379872	0.166895	0.379959	0.14493	0.379944	0.620729	0.37979	0.120051	0.379848	0.836069	0.37985	0.552421	0.37979	0.120051	0.379959	0.14493
0.380591	2.08234	0.380704	0.167057	0.380681	0.831634	0.380793	0.207404	0.380704	0.167057	0.380791	0.144607	0.380777	0.61831	0.380622	0.119581	0.380681	0.831634	0.380682	0.555315	0.380622	0.119581	0.380791	0.144607
0.381423	2.0758	0.381537	0.167951	0.381513	0.827472	0.381626	0.210577	0.381537	0.167951	0.381624	0.144187	0.381609	0.616755	0.381454	0.118813	0.381513	0.827472	0.381514	0.558493	0.381454	0.118813	0.381624	0.144187
0.382255	2.06947	0.382369	0.168552	0.382345	0.823681	0.382458	0.212428	0.382369	0.168552	0.382456	0.145629	0.382441	0.615053	0.382286	0.119227	0.382345	0.823681	0.382347	0.561405	0.382286	0.119227	0.382456	0.145629
0.383088	2.06412	0.383201	0.167838	0.383177	0.820055	0.38329	0.21413	0.383201	0.167838	0.383288	0.145731	0.383274	0.612308	0.383118	0.119347	0.383177	0.820055	0.383179	0.564224	0.383118	0.119347	0.383288	0.145731
0.38392	2.05781	0.384033	0.16775	0.384009	0.816461	0.384123	0.218028	0.384033	0.16775	0.384121	0.146002	0.384106	0.610606	0.383951	0.119489	0.384009	0.816461	0.384011	0.56727	0.383951	0.119489	0.384121	0.146002
0.384752	2.05097	0.384865	0.168168	0.384841	0.813055	0.384955	0.221997	0.384865	0.168168	0.384953	0.146713	0.384938	0.609557	0.384783	0.119687	0.384841	0.813055	0.384843	0.57057	0.384783	0.119687	0.384953	0.146713
0.385584	2.04518	0.385698	0.168344	0.385673	0.808782	0.385787	0.225184	0.385698	0.168344	0.385786	0.147161	0.385771	0.609263	0.385615	0.12047	0.385673	0.808782	0.385675	0.573748	0.385615	0.12047	0.385786	0.147161
0.386417	2.03941	0.38653	0.167919	0.386506	0.80451	0.38662	0.228949	0.38653	0.167919	0.386618	0.147862	0.386603	0.608122	0.386447	0.121662	0.386506	0.80451	0.386507	0.57612	0.386447	0.121662	0.386618	0.147862
0.387249	2.03386	0.387362	0.167487	0.387338	0.800991	0.387452	0.232197	0.387362	0.167487	0.38745	0.147077	0.387435	0.607168	0.387279	0.122273	0.387338	0.800991	0.387339	0.578539	0.387279	0.122273	0.38745	0.147077
0.388081	2.02852	0.388194	0.16712	0.38817	0.796849	0.388285	0.237101	0.388194	0.16712	0.388283	0.146344	0.388268	0.605469	0.388112	0.122793	0.38817	0.796849	0.388172	0.581425	0.388112	0.122793	0.388283	0.146344
0.388913	2.02303	0.389027	0.167065	0.389002	0.791585	0.389117	0.242201	0.389027	0.167065	0.389115	0.147042	0.3891	0.604228	0.388944	0.123188	0.389002	0.791585	0.389004	0.583609	0.388944	0.123188	0.389115	0.147042
0.389746	2.01738	0.389859	0.166862	0.389834	0.786591	0.389949	0.246635	0.389859	0.166862	0.389947	0.147934	0.389933	0.604443	0.389776	0.123584	0.389834	0.786591	0.389836	0.586417	0.389776	0.123584	0.389947	0.147934
0.390578	2.01227	0.390691	0.165612	0.390666	0.781699	0.390782	0.250724	0.390691	0.165612	0.39078	0.147424	0.390765	0.603777	0.390608	0.124136	0.390666	0.781699	0.390668	0.589828	0.390608	0.124136	0.39078	0.147424
0.39141	2.00815	0.391523	0.165449	0.391498	0.776161	0.391614	0.255103	0.391523	0.165449	0.391612	0.147883	0.391597	0.604284	0.39144	0.124752	0.391498	0.776161	0.3915	0.592396	0.39144	0.124752	0.391612	0.147883
0.392242	2.00407	0.392356	0.166289	0.392331	0.771281	0.392446	0.25917	0.392356	0.166289	0.392445	0.148402	0.39243	0.603391	0.392272	0.124985	0.392331	0.771281	0.392332	0.594641	0.392272	0.124985	0.392445	0.148402
0.393074	2.00008	0.393188	0.167096	0.393163	0.767366	0.393279	0.263565	0.393188	0.167096	0.393277	0.148922	0.393262	0.603021	0.393105	0.124837	0.393163	0.767366	0.393164	0.597799	0.393105	0.124837	0.393277	0.148922
0.393907	1.997	0.39402	0.167065	0.393995	0.764168	0.394111	0.267535	0.39402	0.167065	0.394109	0.148554	0.394094	0.602328	0.393937	0.124989	0.393995	0.764168	0.393996	0.600729	0.393937	0.124989	0.394109	0.148554
0.394739	1.99461	0.394852	0.166565	0.394827	0.76165	0.394943	0.271901	0.394852	0.166565	0.394942	0.149702	0.394927	0.601316	0.394769	0.124598	0.394827	0.76165	0.394829	0.603374	0.394769	0.124598	0.394942	0.149702
0.395571	1.99268	0.395684	0.165777	0.395659	0.758482	0.395776	0.276308	0.395684	0.165777	0.395774	0.15118	0.395759	0.600598	0.395601	0.123674	0.395659	0.758482	0.395661	0.605961	0.395601	0.123674	0.395774	0.15118
0.396403	1.99017	0.396517	0.165545	0.396491	0.754669	0.396608	0.280791	0.396517	0.165545	0.396606	0.152211	0.396591	0.599966	0.396433	0.122671	0.396491	0.754669	0.396493	0.608174	0.396433	0.122671	0.396606	0.152211
0.397236	1.98727	0.397349	0.165808	0.397323	0.752173	0.39744	0.285291	0.397349	0.165808	0.397439	0.15311	0.397424	0.600209	0.397266	0.122311	0.397323	0.752173	0.397325	0.610089	0.397266	0.122311	0.397439	0.15311
0.398068	1.98457	0.398181	0.166466	0.398156	0.750228	0.398273	0.29018	0.398181	0.166466	0.398271	0.153472	0.398256	0.599445	0.398098	0.121987	0.398156	0.750228	0.398157	0.611837	0.398098	0.121987	0.398271	0.153472
0.3989	1.98196	0.399013	0.166757	0.398988	0.748091	0.399105	0.295367	0.399013	0.166757	0.399103	0.155029	0.399088	0.598554	0.39893	0.121682	0.398988	0.748091	0.398989	0.612992	0.39893	0.121682	0.399103	0.155029
0.399732	1.98028	0.399846	0.166579	0.39982	0.745657	0.399938	0.300556	0.399846	0.166579	0.399936	0.156123	0.399921	0.596491	0.399762	0.122247	0.39982	0.745657	0.399821	0.61352	0.399762	0.122247	0.399936	0.156123
0.400565	1.97884	0.400678	0.166185	0.400652	0.744296	0.40077	0.305542	0.400678	0.166185	0.400768	0.157674	0.400753	0.595262	0.400594	0.122051	0.400652	0.744296	0.400654	0.614059	0.400594	0.122051	0.400768	0.157674
0.401397	1.97733	0.40151	0.165652	0.401484	0.744363	0.401602	0.309558	0.40151	0.165652	0.401601	0.158695	0.401586	0.593774	0.401427	0.120983	0.401484	0.744363	0.401486	0.61476	0.401427	0.120983	0.401601	0.158695
0.402229	1.97673	0.402342	0.166133	0.402316	0.745068	0.402435	0.31375	0.402342	0.166133	0.402433	0.159632	0.402418	0.591658	0.402259	0.120086	0.402316	0.745068	0.402318	0.61545	0.402259	0.120086	0.402433	0.159632
0.403061	1.97617	0.403174	0.165666	0.403148	0.745511	0.403267	0.317949	0.403174	0.165666	0.403265	0.161661	0.40325	0.590387	0.403091	0.120083	0.403148	0.745511	0.40315	0.615654	0.403091	0.120083	0.403265	0.161661
0.403893	1.97486	0.404007	0.165685	0.403981	0.746395	0.404099	0.323082	0.404007	0.165685	0.404098	0.163837	0.404083	0.589186	0.403923	0.120634	0.403981	0.746395	0.403982	0.615683	0.403923	0.120634	0.404098	0.163837
0.404726	1.97448	0.404839	0.165236	0.404813	0.748993	0.404932	0.327917	0.404839	0.165236	0.40493	0.165731	0.404915	0.587501	0.404755	0.120223	0.404813	0.748993	0.404814	0.61483	0.404755	0.120223	0.40493	0.165731
0.405558	1.97423	0.405671	0.165189	0.405645	0.750789	0.405764	0.333313	0.405671	0.165189	0.405762	0.167708	0.405747	0.586073	0.405587	0.119081	0.405645	0.750789	0.405646	0.614492	0.405587	0.119081	0.405762	0.167708
0.40639	1.9731	0.406503	0.165312	0.406477	0.752325	0.406596	0.338414	0.406503	0.165312	0.406595	0.169647	0.40658	0.584953	0.40642	0.118833	0.406477	0.752325	0.406479	0.613708	0.40642	0.118833	0.406595	0.169647
0.407222	1.97278	0.407336	0.166052	0.407309	0.754395	0.407429	0.343347	0.407336	0.166052	0.407427	0.171343	0.407412	0.583883	0.407252	0.118454	0.407309	0.754395	0.407311	0.612348	0.407252	0.118454	0.407427	0.171343
0.408055	1.97319	0.408168	0.166036	0.408141	0.756464	0.408261	0.348694	0.408168	0.166036	0.40826	0.173398	0.408244	0.582986	0.408084	0.117693	0.408141	0.756464	0.408143	0.611396	0.408084	0.117693	0.40826	0.173398
0.408887	1.97208	0.409	0.166099	0.408973	0.758838	0.409093	0.353312	0.409	0.166099	0.409092	0.174854	0.409077	0.581668	0.408916	0.117643	0.408973	0.758838	0.408975	0.610387	0.408916	0.117643	0.409092	0.174854
0.409719	1.97038	0.409832	0.166172	0.409806	0.761513	0.409926	0.357293	0.409832	0.166172	0.409924	0.175906	0.409909	0.580178	0.409748	0.118158	0.409806	0.761513	0.409807	0.609191	0.409748	0.118158	0.409924	0.175906
0.410551	1.9696	0.410664	0.16658	0.410638	0.764573	0.410758	0.361864	0.410664	0.16658	0.410757	0.177639	0.410741	0.578247	0.410581	0.118366	0.410638	0.764573	0.410639	0.607367	0.410581	0.118366	0.410757	0.177639
0.411384	1.96928	0.411497	0.167158	0.41147	0.767333	0.41159	0.366307	0.411497	0.167158	0.411589	0.17973	0.411574	0.576591	0.411413	0.11833	0.41147	0.767333	0.411471	0.604895	0.411413	0.11833	0.411589	0.17973
0.412216	1.96946	0.412329	0.166617	0.412302	0.770418	0.412423	0.37147	0.412329	0.166617	0.412421	0.18248	0.412406	0.574411	0.412245	0.119045	0.412302	0.770418	0.412304	0.602908	0.412245	0.119045	0.412421	0.18248
0.413048	1.96922	0.413161	0.165472	0.413134	0.77409	0.413255	0.376308	0.413161	0.165472	0.413254	0.184614	0.413238	0.571535	0.413077	0.120447	0.413134	0.77409	0.413136	0.600964	0.413077	0.120447	0.413254	0.184614
0.41388	1.96893	0.413993	0.165514	0.413966	0.777537	0.414088	0.380494	0.413993	0.165514	0.414086	0.186452	0.414071	0.569492	0.413909	0.120747	0.413966	0.777537	0.413968	0.599087	0.413909	0.120747	0.414086	0.186452
0.414712	1.96851	0.414826	0.165359	0.414798	0.78059	0.41492	0.386061	0.414826	0.165359	0.414919	0.189133	0.414903	0.566882	0.414742	0.120416	0.414798	0.78059	0.4148	0.597207	0.414742	0.120416	0.414919	0.189133
0.415545	1.96749	0.415658	0.165585	0.41563	0.784255	0.415752	0.391006	0.415658	0.165585	0.415751	0.19163	0.415736	0.564155	0.415574	0.120941	0.41563	0.784255	0.415632	0.595409	0.415574	0.120941	0.415751	0.19163
0.416377	1.96718	0.41649	0.165475	0.416463	0.787421	0.416585	0.395447	0.41649	0.165475	0.416583	0.193702	0.416568	0.562076	0.416406	0.121402	0.416463	0.787421	0.416464	0.593465	0.416406	0.121402	0.416583	0.193702
0.417209	1.96759	0.417322	0.164939	0.417295	0.790232	0.417417	0.399588	0.417322	0.164939	0.417416	0.196847	0.4174	0.560309	0.417238	0.121985	0.417295	0.790232	0.417296	0.591584	0.417238	0.121985	0.417416	0.196847
0.418041	1.9673	0.418155	0.164376	0.418127	0.793447	0.418249	0.40331	0.418155	0.164376	0.418248	0.199245	0.418233	0.558196	0.41807	0.122863	0.418127	0.793447	0.418128	0.588884	0.41807	0.122863	0.418248	0.199245
0.418874	1.96674	0.418987	0.164766	0.418959	0.795992	0.419082	0.408231	0.418987	0.164766	0.41908	0.201678	0.419065	0.555361	0.418902	0.123759	0.418959	0.795992	0.418961	0.585708	0.418902	0.123759	0.41908	0.201678
0.419706	1.96602	0.419819	0.165415	0.419791	0.797987	0.419914	0.413411	0.419819	0.165415	0.419913	0.204149	0.419897	0.553426	0.419735	0.12461	0.419791	0.797987	0.419793	0.583277	0.419735	0.12461	0.419913	0.204149
0.420538	1.96532	0.420651	0.165882	0.420623	0.80026	0.420746	0.418058	0.420651	0.165882	0.420745	0.206616	0.42073	0.550674	0.420567	0.125398	0.420623	0.80026	0.420625	0.581166	0.420567	0.125398	0.420745	0.206616
0.42137	1.96508	0.421483	0.166302	0.421455	0.803231	0.421579	0.422378	0.421483	0.166302	0.421577	0.209554	0.421562	0.5478	0.421399	0.126184	0.421455	0.803231	0.421457	0.57864	0.421399	0.126184	0.421577	0.209554
0.422203	1.96522	0.422316	0.167337	0.422288	0.806446	0.422411	0.426427	0.422316	0.167337	0.42241	0.214361	0.422394	0.545153	0.422231	0.127385	0.422288	0.806446	0.422289	0.576326	0.422231	0.127385	0.42241	0.214361
0.423035	1.9652	0.423148	0.166768	0.42312	0.809603	0.423243	0.430417	0.423148	0.166768	0.423242	0.218248	0.423227	0.54225	0.423063	0.128466	0.42312	0.809603	0.423121	0.573545	0.423063	0.128466	0.423242	0.218248
0.423867	1.96432	0.42398	0.16658	0.423952	0.812226	0.424076	0.435147	0.42398	0.16658	0.424075	0.221962	0.424059	0.539008	0.423896	0.128633	0.423952	0.812226	0.423953	0.570768	0.423896	0.128633	0.424075	0.221962
0.424699	1.96309	0.424812	0.167833	0.424784	0.813599	0.424908	0.440911	0.424812	0.167833	0.424907	0.226573	0.424891	0.537414	0.424728	0.128706	0.424784	0.813599	0.424786	0.568746	0.424728	0.128706	0.424907	0.226573
0.425531	1.96273	0.425645	0.168693	0.425616	0.813804	0.425741	0.444952	0.425645	0.168693	0.425739	0.230928	0.425724	0.535572	0.42556	0.128717	0.425616	0.813804	0.425618	0.566845	0.42556	0.128717	0.425739	0.230928
0.426364	1.96318	0.426477	0.168466	0.426448	0.813537	0.426573	0.449295	0.426477	0.168466	0.426572	0.234899	0.426556	0.53338	0.426392	0.128464	0.426448	0.813537	0.42645	0.563929	0.426392	0.128464	0.426572	0.234899
0.427196	1.96284	0.427309	0.168449	0.42728	0.813537	0.427405	0.453801	0.427309	0.168449	0.427404	0.24042	0.427389	0.530629	0.427224	0.128073	0.42728	0.813537	0.427282	0.560974	0.427224	0.128073	0.427404	0.24042
0.428028	1.9619	0.428141	0.168209	0.428113	0.813034	0.428238	0.45851	0.428141	0.168209	0.428236	0.245568	0.428221	0.527475	0.428057	0.127668	0.428113	0.813034	0.428114	0.558985	0.428057	0.127668	0.428236	0.245568
0.42886	1.96087	0.428973	0.168781	0.428945	0.812391	0.42907	0.463169	0.428973	0.168781	0.429069	0.251618	0.429053	0.52426	0.428889	0.1278	0.428945	0.812391	0.428946	0.55689	0.428889	0.1278	0.429069	0.251618
0.429693	1.95959	0.429806	0.170378	0.429777	0.811744	0.429902	0.466833	0.429806	0.170378	0.429901	0.258495	0.429886	0.521478	0.429721	0.128963	0.429777	0.811744	0.429778	0.554325	0.429721	0.128963	0.429901	0.258495
0.430525	1.95901	0.430638	0.171196	0.430609	0.812429	0.430735	0.470002	0.430638	0.171196	0.430734	0.264616	0.430718	0.518148	0.430553	0.130173	0.430609	0.812429	0.430611	0.551616	0.430553	0.130173	0.430734	0.264616
0.431357	1.95866	0.43147	0.171042	0.431441	0.812467	0.431567	0.474052	0.43147	0.171042	0.431566	0.271357	0.43155	0.513908	0.431385	0.130815	0.431441	0.812467	0.431443	0.548887	0.431385	0.130815	0.431566	0.271357
0.432189	1.95786	0.432302	0.170485	0.432273	0.812706	0.432399	0.477836	0.432302	0.170485	0.432398	0.278612	0.432383	0.509918	0.432217	0.130826	0.432273	0.812706	0.432275	0.545888	0.432217	0.130826	0.432398	0.278612
0.433022	1.95695	0.433135	0.170539	0.433105	0.813261	0.433232	0.481956	0.433135	0.170539	0.433231	0.286411	0.433215	0.505184	0.43305	0.131385	0.433105	0.813261	0.433107	0.542889	0.43305	0.131385	0.433231	0.286411
0.433854	1.95644	0.433967	0.170491	0.433938	0.812822	0.434064	0.485624	0.433967	0.170491	0.434063	0.293599	0.434047	0.502185	0.433882	0.13272	0.433938	0.812822	0.433939	0.541101	0.433882	0.13272	0.434063	0.293599
0.434686	1.95659	0.434799	0.171101	0.43477	0.812606	0.434896	0.488315	0.434799	0.171101	0.434895	0.301263	0.43488	0.498777	0.434714	0.133865	0.43477	0.812606	0.434771	0.539298	0.434714	0.133865	0.434895	0.301263
0.435518	1.95628	0.435631	0.17156	0.435602	0.811639	0.435729	0.491725	0.435631	0.17156	0.435728	0.309892	0.435712	0.495917	0.435546	0.134078	0.435602	0.811639	0.435603	0.536257	0.435546	0.134078	0.435728	0.309892
0.43635	1.956	0.436463	0.171864	0.436434	0.810801	0.436561	0.495172	0.436463	0.171864	0.43656	0.317119	0.436544	0.492769	0.436378	0.134251	0.436434	0.810801	0.436435	0.533046	0.436378	0.134251	0.43656	0.317119
0.437183	1.95574	0.437296	0.171591	0.437266	0.810827	0.437394	0.499087	0.437296	0.171591	0.437392	0.324696	0.437377	0.489137	0.437211	0.135398	0.437266	0.810827	0.437268	0.530199	0.437211	0.135398	0.437392	0.324696
0.438015	1.95571	0.438128	0.171022	0.438098	0.810637	0.438226	0.502137	0.438128	0.171022	0.438225	0.330648	0.438209	0.485655	0.438043	0.136966	0.438098	0.810637	0.4381	0.527832	0.438043	0.136966	0.438225	0.330648
0.438847	1.95581	0.43896	0.170168	0.43893	0.80999	0.439058	0.504843	0.43896	0.170168	0.439057	0.337977	0.439041	0.480756	0.438875	0.138359	0.43893	0.80999	0.438932	0.525833	0.438875	0.138359	0.439057	0.337977
0.439679	1.95609	0.439792	0.170581	0.439763	0.80907	0.439891	0.508433	0.439792	0.170581	0.43989	0.346462	0.439874	0.477528	0.439707	0.139148	0.439763	0.80907	0.439764	0.523906	0.439707	0.139148	0.43989	0.346462
0.440512	1.95678	0.440625	0.171057	0.440595	0.807697	0.440723	0.51209	0.440625	0.171057	0.440722	0.353726	0.440706	0.474252	0.440539	0.139836	0.440595	0.807697	0.440596	0.522222	0.440539	0.139836	0.440722	0.353726
0.441344	1.95658	0.441457	0.170785	0.441427	0.806494	0.441555	0.515597	0.441457	0.170785	0.441554	0.361006	0.441539	0.471185	0.441372	0.14022	0.441427	0.806494	0.441428	0.520588	0.441372	0.14022	0.441554	0.361006
0.442176	1.95595	0.442289	0.171589	0.442259	0.80493	0.442388	0.51894	0.442289	0.171589	0.442387	0.367987	0.442371	0.468865	0.442204	0.140738	0.442259	0.80493	0.44226	0.518525	0.442204	0.140738	0.442387	0.367987
0.443008	1.95601	0.443121	0.172402	0.443091	0.802414	0.44322	0.522488	0.443121	0.172402	0.443219	0.375921	0.443203	0.466937	0.443036	0.141873	0.443091	0.802414	0.443093	0.516562	0.443036	0.141873	0.443219	0.375921
0.443841	1.95647	0.443953	0.17279	0.443923	0.799687	0.444052	0.525054	0.443953	0.17279	0.444051	0.38436	0.444036	0.464981	0.443868	0.142659	0.443923	0.799687	0.443925	0.51417	0.443868	0.142659	0.444051	0.38436
0.444673	1.95652	0.444786	0.173766	0.444755	0.796906	0.444885	0.527935	0.444786	0.173766	0.444884	0.392252	0.444868	0.462875	0.4447	0.144206	0.444755	0.796906	0.444757	0.511832	0.4447	0.144206	0.444884	0.392252
0.445505	1.95629	0.445618	0.174126	0.445588	0.793779	0.445717	0.530639	0.445618	0.174126	0.445716	0.399784	0.4457	0.460553	0.445532	0.145581	0.445588	0.793779	0.445589	0.510343	0.445532	0.145581	0.445716	0.399784
0.446337	1.95619	0.44645	0.174657	0.44642	0.78954	0.446549	0.534258	0.44645	0.174657	0.446549	0.406583	0.446533	0.458224	0.446365	0.146671	0.44642	0.78954	0.446421	0.508751	0.446365	0.146671	0.446549	0.406583
0.447169	1.95671	0.447282	0.174863	0.447252	0.785635	0.447382	0.538028	0.447282	0.174863	0.447381	0.413749	0.447365	0.45602	0.447197	0.148578	0.447252	0.785635	0.447253	0.506992	0.447197	0.148578	0.447381	0.413749
0.448002	1.95791	0.448115	0.175198	0.448084	0.781694	0.448214	0.541901	0.448115	0.175198	0.448213	0.420935	0.448197	0.454307	0.448029	0.149807	0.448084	0.781694	0.448085	0.505422	0.448029	0.149807	0.448213	0.420935
0.448834	1.95863	0.448947	0.174907	0.448916	0.777377	0.449046	0.545869	0.448947	0.174907	0.449046	0.429422	0.44903	0.452341	0.448861	0.15109	0.448916	0.777377	0.448918	0.503937	0.448861	0.15109	0.449046	0.429422
0.449666	1.95889	0.449779	0.174538	0.449748	0.773519	0.449879	0.549865	0.449779	0.174538	0.449878	0.437305	0.449862	0.450663	0.449693	0.152946	0.449748	0.773519	0.44975	0.501988	0.449693	0.152946	0.449878	0.437305
0.450498	1.9596	0.450611	0.173889	0.45058	0.76923	0.450711	0.554135	0.450611	0.173889	0.45071	0.444602	0.450694	0.448454	0.450526	0.154311	0.45058	0.76923	0.450582	0.500009	0.450526	0.154311	0.45071	0.444602
0.451331	1.96127	0.451444	0.173541	0.451412	0.764638	0.451544	0.558562	0.451444	0.173541	0.451543	0.451424	0.451527	0.44676	0.451358	0.155032	0.451412	0.764638	0.451414	0.49881	0.451358	0.155032	0.451543	0.451424
0.452163	1.96222	0.452276	0.17302	0.452245	0.759885	0.452376	0.562329	0.452276	0.17302	0.452375	0.458122	0.452359	0.445319	0.45219	0.155477	0.452245	0.759885	0.452246	0.497906	0.45219	0.155477	0.452375	0.458122
0.452995	1.96257	0.453108	0.172138	0.453077	0.755758	0.453208	0.566442	0.453108	0.172138	0.453208	0.464077	0.453192	0.444096	0.453022	0.156669	0.453077	0.755758	0.453078	0.497164	0.453022	0.156669	0.453208	0.464077
0.453827	1.96313	0.45394	0.171606	0.453909	0.752052	0.454041	0.570543	0.45394	0.171606	0.45404	0.469612	0.454024	0.442791	0.453854	0.157796	0.453909	0.752052	0.45391	0.496228	0.453854	0.157796	0.45404	0.469612
0.45466	1.96393	0.454772	0.171624	0.454741	0.747815	0.454873	0.574912	0.454772	0.171624	0.454872	0.475074	0.454856	0.441493	0.454686	0.158396	0.454741	0.747815	0.454742	0.494591	0.454686	0.158396	0.454872	0.475074
0.455492	1.96402	0.455605	0.171775	0.455573	0.743179	0.455705	0.578697	0.455605	0.171775	0.455705	0.480847	0.455689	0.440714	0.455519	0.158808	0.455573	0.743179	0.455575	0.493444	0.455519	0.158808	0.455705	0.480847
0.456324	1.96311	0.456437	0.172807	0.456405	0.73868	0.456538	0.582883	0.456437	0.172807	0.456537	0.486673	0.456521	0.4395	0.456351	0.15974	0.456405	0.73868	0.456407	0.492818	0.456351	0.15974	0.456537	0.486673
0.457156	1.96293	0.457269	0.173253	0.457237	0.734327	0.45737	0.586872	0.457269	0.173253	0.457369	0.491565	0.457353	0.439015	0.457183	0.160594	0.457237	0.734327	0.457239	0.492039	0.457183	0.160594	0.457369	0.491565
0.457988	1.96297	0.458101	0.173139	0.45807	0.730178	0.458202	0.590747	0.458101	0.173139	0.458202	0.497713	0.458186	0.436419	0.458015	0.161632	0.45807	0.730178	0.458071	0.491539	0.458015	0.161632	0.458202	0.497713
0.458821	1.96195	0.458934	0.172161	0.458902	0.726371	0.459035	0.594855	0.458934	0.172161	0.459034	0.502835	0.459018	0.435052	0.458847	0.162294	0.458902	0.726371	0.458903	0.490477	0.458847	0.162294	0.459034	0.502835
0.459653	1.96139	0.459766	0.171713	0.459734	0.722616	0.459867	0.599422	0.459766	0.171713	0.459866	0.507293	0.45985	0.434061	0.45968	0.162336	0.459734	0.722616	0.459735	0.490087	0.45968	0.162336	0.459866	0.507293
0.460485	1.96103	0.460598	0.17154	0.460566	0.718687	0.460699	0.603414	0.460598	0.17154	0.460699	0.512129	0.460683	0.432544	0.460512	0.163066	0.460566	0.718687	0.460567	0.490288	0.460512	0.163066	0.460699	0.512129
0.461317	1.96049	0.46143	0.171077	0.461398	0.71523	0.461532	0.606843	0.46143	0.171077	0.461531	0.51649	0.461515	0.430503	0.461344	0.164645	0.461398	0.71523	0.4614	0.489446	0.461344	0.164645	0.461531	0.51649
0.46215	1.96014	0.462262	0.170211	0.46223	0.712241	0.462364	0.611156	0.462262	0.170211	0.462364	0.520613	0.462347	0.429522	0.462176	0.166338	0.46223	0.712241	0.462232	0.488812	0.462176	0.166338	0.462364	0.520613
0.462982	1.95907	0.463095	0.169546	0.463062	0.709242	0.463197	0.61624	0.463095	0.169546	0.463196	0.525133	0.46318	0.429471	0.463008	0.168055	0.463062	0.709242	0.463064	0.488526	0.463008	0.168055	0.463196	0.525133
0.463814	1.95771	0.463927	0.169047	0.463895	0.705896	0.464029	0.620704	0.463927	0.169047	0.464028	0.52812	0.464012	0.429417	0.463841	0.169876	0.463895	0.705896	0.463896	0.488758	0.463841	0.169876	0.464028	0.52812
0.464646	1.95692	0.464759	0.169668	0.464727	0.702512	0.464861	0.625655	0.464759	0.169668	0.464861	0.531506	0.464844	0.428708	0.464673	0.171536	0.464727	0.702512	0.464728	0.489343	0.464673	0.171536	0.464861	0.531506
0.465479	1.9561	0.465591	0.170307	0.465559	0.699751	0.465694	0.630356	0.465591	0.170307	0.465693	0.534519	0.465677	0.427818	0.465505	0.17283	0.465559	0.699751	0.46556	0.489861	0.465505	0.17283	0.465693	0.534519
0.466311	1.95524	0.466424	0.169851	0.466391	0.697344	0.466526	0.633575	0.466424	0.169851	0.466525	0.537366	0.466509	0.425811	0.466337	0.174713	0.466391	0.697344	0.466392	0.490881	0.466337	0.174713	0.466525	0.537366
0.467143	1.9545	0.467256	0.169033	0.467223	0.695484	0.467358	0.636745	0.467256	0.169033	0.467358	0.540252	0.467342	0.424934	0.467169	0.176989	0.467223	0.695484	0.467225	0.492012	0.467169	0.176989	0.467358	0.540252
0.467975	1.95416	0.468088	0.168736	0.468055	0.694221	0.468191	0.64066	0.468088	0.168736	0.46819	0.543118	0.468174	0.424096	0.468001	0.17952	0.468055	0.694221	0.468057	0.493137	0.468001	0.17952	0.46819	0.543118
0.468807	1.95356	0.46892	0.16916	0.468887	0.693601	0.469023	0.644281	0.46892	0.16916	0.469023	0.545017	0.469006	0.422868	0.468834	0.182039	0.468887	0.693601	0.468889	0.494376	0.468834	0.182039	0.469023	0.545017
0.46964	1.95301	0.469752	0.169433	0.46972	0.693697	0.469855	0.647463	0.469752	0.169433	0.469855	0.546905	0.469839	0.42322	0.469666	0.184095	0.46972	0.693697	0.469721	0.49463	0.469666	0.184095	0.469855	0.546905
0.470472	1.95223	0.470585	0.169093	0.470552	0.694035	0.470688	0.651459	0.470585	0.169093	0.470687	0.548371	0.470671	0.423662	0.470498	0.186841	0.470552	0.694035	0.470553	0.494736	0.470498	0.186841	0.470687	0.548371
0.471304	1.95168	0.471417	0.16834	0.471384	0.694457	0.47152	0.654943	0.471417	0.16834	0.47152	0.549512	0.471503	0.424391	0.47133	0.188874	0.471384	0.694457	0.471385	0.495628	0.47133	0.188874	0.47152	0.549512
0.472136	1.9511	0.472249	0.168218	0.472216	0.694302	0.472352	0.658324	0.472249	0.168218	0.472352	0.551077	0.472336	0.424329	0.472162	0.190848	0.472216	0.694302	0.472217	0.497143	0.472162	0.190848	0.472352	0.551077
0.472969	1.95027	0.473081	0.168737	0.473048	0.694177	0.473185	0.661008	0.473081	0.168737	0.473184	0.55188	0.473168	0.423942	0.472995	0.194016	0.473048	0.694177	0.47305	0.498494	0.472995	0.194016	0.473184	0.55188
0.473801	1.9496	0.473914	0.169734	0.47388	0.694402	0.474017	0.663716	0.473914	0.169734	0.474017	0.553278	0.474	0.423362	0.473827	0.19765	0.47388	0.694402	0.473882	0.499479	0.473827	0.19765	0.474017	0.553278
0.474633	1.94879	0.474746	0.169857	0.474712	0.694521	0.47485	0.667181	0.474746	0.169857	0.474849	0.554267	0.474833	0.422783	0.474659	0.201023	0.474712	0.694521	0.474714	0.50101	0.474659	0.201023	0.474849	0.554267
0.475465	1.94778	0.475578	0.169758	0.475545	0.694785	0.475682	0.670578	0.475578	0.169758	0.475682	0.554617	0.475665	0.420523	0.475491	0.203976	0.475545	0.694785	0.475546	0.501695	0.475491	0.203976	0.475682	0.554617
0.476298	1.94615	0.47641	0.16921	0.476377	0.694707	0.476514	0.674326	0.47641	0.16921	0.476514	0.554696	0.476497	0.417975	0.476323	0.206857	0.476377	0.694707	0.476378	0.502086	0.476323	0.206857	0.476514	0.554696
0.47713	1.94459	0.477242	0.169087	0.477209	0.695003	0.477347	0.678176	0.477242	0.169087	0.477346	0.554228	0.47733	0.415615	0.477156	0.209772	0.477209	0.695003	0.47721	0.503492	0.477156	0.209772	0.477346	0.554228
0.477962	1.94298	0.478075	0.1692	0.478041	0.695215	0.478179	0.681465	0.478075	0.1692	0.478179	0.55347	0.478162	0.414097	0.477988	0.21369	0.478041	0.695215	0.478042	0.505016	0.477988	0.21369	0.478179	0.55347
0.478794	1.94129	0.478907	0.170555	0.478873	0.694998	0.479011	0.684358	0.478907	0.170555	0.479011	0.552273	0.478995	0.413289	0.47882	0.21768	0.478873	0.694998	0.478874	0.50619	0.47882	0.21768	0.479011	0.552273
0.479626	1.93922	0.479739	0.172144	0.479705	0.695333	0.479844	0.687656	0.479739	0.172144	0.479843	0.552263	0.479827	0.412353	0.479652	0.22185	0.479705	0.695333	0.479707	0.506615	0.479652	0.22185	0.479843	0.552263
0.480459	1.93719	0.480571	0.173894	0.480537	0.694617	0.480676	0.691063	0.480571	0.173894	0.480676	0.551827	0.480659	0.411706	0.480484	0.226072	0.480537	0.694617	0.480539	0.506612	0.480484	0.226072	0.480676	0.551827
0.481291	1.93473	0.481404	0.174439	0.48137	0.69298	0.481508	0.693853	0.481404	0.174439	0.481508	0.550599	0.481492	0.410263	0.481316	0.230482	0.48137	0.69298	0.481371	0.506644	0.481316	0.230482	0.481508	0.550599
0.482123	1.93225	0.482236	0.174992	0.482202	0.692163	0.482341	0.69609	0.482236	0.174992	0.48234	0.549634	0.482324	0.410553	0.482149	0.235388	0.482202	0.692163	0.482203	0.506957	0.482149	0.235388	0.48234	0.549634
0.482955	1.93078	0.483068	0.176697	0.483034	0.691467	0.483173	0.698277	0.483068	0.176697	0.483173	0.549092	0.483156	0.410519	0.482981	0.239745	0.483034	0.691467	0.483035	0.508086	0.482981	0.239745	0.483173	0.549092
0.483788	1.92947	0.4839	0.177709	0.483866	0.691156	0.484005	0.700957	0.4839	0.177709	0.484005	0.548843	0.483989	0.410027	0.483813	0.24419	0.483866	0.691156	0.483867	0.509319	0.483813	0.24419	0.484005	0.548843
0.48462	1.92725	0.484733	0.178191	0.484698	0.690773	0.484838	0.703522	0.484733	0.178191	0.484838	0.547791	0.484821	0.409442	0.484645	0.249347	0.484698	0.690773	0.484699	0.509987	0.484645	0.249347	0.484838	0.547791
0.485452	1.92481	0.485565	0.178875	0.48553	0.689293	0.48567	0.705694	0.485565	0.178875	0.48567	0.546328	0.485653	0.409121	0.485477	0.254248	0.48553	0.689293	0.485532	0.510392	0.485477	0.254248	0.48567	0.546328
0.486284	1.9227	0.486397	0.179582	0.486362	0.688156	0.486502	0.707769	0.486397	0.179582	0.486502	0.545369	0.486486	0.408477	0.48631	0.258251	0.486362	0.688156	0.486364	0.510256	0.48631	0.258251	0.486502	0.545369
0.487117	1.92117	0.487229	0.181511	0.487195	0.687308	0.487335	0.709981	0.487229	0.181511	0.487335	0.544517	0.487318	0.407945	0.487142	0.262697	0.487195	0.687308	0.487196	0.510037	0.487142	0.262697	0.487335	0.544517
0.487949	1.91909	0.488061	0.183665	0.488027	0.686444	0.488167	0.711315	0.488061	0.183665	0.488167	0.544652	0.48815	0.407869	0.487974	0.267252	0.488027	0.686444	0.488028	0.510493	0.487974	0.267252	0.488167	0.544652
0.488781	1.91684	0.488894	0.1857	0.488859	0.684888	0.489	0.71294	0.488894	0.1857	0.488999	0.545308	0.488983	0.406967	0.488806	0.271463	0.488859	0.684888	0.48886	0.510513	0.488806	0.271463	0.488999	0.545308
0.489613	1.9145	0.489726	0.187822	0.489691	0.683668	0.489832	0.714178	0.489726	0.187822	0.489832	0.545396	0.489815	0.405983	0.489638	0.276277	0.489691	0.683668	0.489692	0.510618	0.489638	0.276277	0.489832	0.545396
0.490445	1.9117	0.490558	0.189631	0.490523	0.683033	0.490664	0.715361	0.490558	0.189631	0.490664	0.544604	0.490648	0.405267	0.490471	0.281136	0.490523	0.683033	0.490524	0.510608	0.490471	0.281136	0.490664	0.544604
0.491278	1.90946	0.49139	0.191046	0.491355	0.68134	0.491497	0.716296	0.49139	0.191046	0.491497	0.544123	0.49148	0.403614	0.491303	0.285626	0.491355	0.68134	0.491357	0.510473	0.491303	0.285626	0.491497	0.544123
0.49211	1.90834	0.492223	0.193019	0.492187	0.680411	0.492329	0.716773	0.492223	0.193019	0.492329	0.544413	0.492312	0.402461	0.492135	0.290059	0.492187	0.680411	0.492189	0.510653	0.492135	0.290059	0.492329	0.544413
0.492942	1.90681	0.493055	0.19474	0.49302	0.680131	0.493161	0.717429	0.493055	0.19474	0.493161	0.544983	0.493145	0.401675	0.492967	0.294526	0.49302	0.680131	0.493021	0.510388	0.492967	0.294526	0.493161	0.544983
0.493774	1.90526	0.493887	0.196754	0.493852	0.678894	0.493994	0.71828	0.493887	0.196754	0.493994	0.545601	0.493977	0.401275	0.493799	0.300175	0.493852	0.678894	0.493853	0.509976	0.493799	0.300175	0.493994	0.545601
0.494607	1.90361	0.494719	0.199342	0.494684	0.677442	0.494826	0.718603	0.494719	0.199342	0.494826	0.547186	0.494809	0.400448	0.494631	0.305021	0.494684	0.677442	0.494685	0.50943	0.494631	0.305021	0.494826	0.547186
0.495439	1.90183	0.495551	0.201354	0.495516	0.676184	0.495658	0.718753	0.495551	0.201354	0.495658	0.549845	0.495642	0.399663	0.495464	0.309752	0.495516	0.676184	0.495517	0.50875	0.495464	0.309752	0.495658	0.549845
0.496271	1.90035	0.496384	0.202568	0.496348	0.675422	0.496491	0.718378	0.496384	0.202568	0.496491	0.552533	0.496474	0.399236	0.496296	0.315076	0.496348	0.675422	0.496349	0.507779	0.496296	0.315076	0.496491	0.552533
0.497103	1.89897	0.497216	0.203336	0.49718	0.67421	0.497323	0.718857	0.497216	0.203336	0.497323	0.555119	0.497306	0.398332	0.497128	0.320228	0.49718	0.67421	0.497182	0.507506	0.497128	0.320228	0.497323	0.555119
0.497936	1.89794	0.498048	0.204175	0.498012	0.672669	0.498155	0.718775	0.498048	0.204175	0.498156	0.556858	0.498139	0.397847	0.49796	0.325969	0.498012	0.672669	0.498014	0.507247	0.49796	0.325969	0.498156	0.556858
0.498768	1.8975	0.49888	0.205805	0.498845	0.671785	0.498988	0.718242	0.49888	0.205805	0.498988	0.559566	0.498971	0.396601	0.498792	0.331888	0.498845	0.671785	0.498846	0.506862	0.498792	0.331888	0.498988	0.559566
0.4996	1.89679	0.499713	0.208066	0.499677	0.67062	0.49982	0.718231	0.499713	0.208066	0.49982	0.561467	0.499803	0.397121	0.499625	0.337434	0.499677	0.67062	0.499678	0.505699	0.499625	0.337434	0.49982	0.561467
0.500432	1.89639	0.500545	0.210696	0.500509	0.668351	0.500653	0.717773	0.500545	0.210696	0.500653	0.563579	0.500636	0.397149	0.500457	0.342164	0.500509	0.668351	0.50051	0.505133	0.500457	0.342164	0.500653	0.563579
0.501265	1.89536	0.501377	0.212812	0.501341	0.6657	0.501485	0.717327	0.501377	0.212812	0.501485	0.566877	0.501468	0.396538	0.501289	0.34742	0.501341	0.6657	0.501342	0.505187	0.501289	0.34742	0.501485	0.566877
0.502097	1.89532	0.502209	0.214914	0.502173	0.663965	0.502317	0.717026	0.502209	0.214914	0.502317	0.569462	0.502301	0.396228	0.502121	0.353278	0.502173	0.663965	0.502174	0.50498	0.502121	0.353278	0.502317	0.569462
0.502929	1.89562	0.503041	0.217517	0.503005	0.662531	0.50315	0.71611	0.503041	0.217517	0.50315	0.572516	0.503133	0.397464	0.502953	0.357834	0.503005	0.662531	0.503006	0.505588	0.502953	0.357834	0.50315	0.572516
0.503761	1.8951	0.503874	0.219933	0.503837	0.66019	0.503982	0.714349	0.503874	0.219933	0.503982	0.576006	0.503965	0.39695	0.503786	0.361907	0.503837	0.66019	0.503839	0.505935	0.503786	0.361907	0.503982	0.576006
0.504593	1.89452	0.504706	0.222431	0.504669	0.657553	0.504814	0.712695	0.504706	0.222431	0.504814	0.57875	0.504798	0.396514	0.504618	0.366129	0.504669	0.657553	0.504671	0.506245	0.504618	0.366129	0.504814	0.57875
0.505426	1.89469	0.505538	0.224951	0.505502	0.655331	0.505647	0.711415	0.505538	0.224951	0.505647	0.581509	0.50563	0.395606	0.50545	0.370392	0.505502	0.655331	0.505503	0.505251	0.50545	0.370392	0.505647	0.581509
0.506258	1.89446	0.50637	0.226487	0.506334	0.653656	0.506479	0.709264	0.50637	0.226487	0.506479	0.585606	0.506462	0.394566	0.506282	0.374634	0.506334	0.653656	0.506335	0.503601	0.506282	0.374634	0.506479	0.585606
0.50709	1.8949	0.507203	0.2283	0.507166	0.652201	0.507311	0.707352	0.507203	0.2283	0.507312	0.588715	0.507295	0.394161	0.507114	0.379335	0.507166	0.652201	0.507167	0.502664	0.507114	0.379335	0.507312	0.588715
0.507922	1.89547	0.508035	0.23014	0.507998	0.650965	0.508144	0.705619	0.508035	0.23014	0.508144	0.591394	0.508127	0.392889	0.507946	0.383818	0.507998	0.650965	0.507999	0.501595	0.507946	0.383818	0.508144	0.591394
0.508755	1.89532	0.508867	0.231724	0.50883	0.650217	0.508976	0.703789	0.508867	0.231724	0.508976	0.594553	0.508959	0.391257	0.508779	0.387941	0.50883	0.650217	0.508831	0.500376	0.508779	0.387941	0.508976	0.594553
0.509587	1.89416	0.509699	0.233578	0.509662	0.64944	0.509808	0.701834	0.509699	0.233578	0.509809	0.597572	0.509792	0.389741	0.509611	0.392268	0.509662	0.64944	0.509664	0.499601	0.509611	0.392268	0.509809	0.597572
0.510419	1.89329	0.510531	0.235635	0.510494	0.648871	0.510641	0.699675	0.510531	0.235635	0.510641	0.600925	0.510624	0.388241	0.510443	0.395927	0.510494	0.648871	0.510496	0.49836	0.510443	0.395927	0.510641	0.600925
0.511251	1.89339	0.511364	0.238257	0.511327	0.647672	0.511473	0.697018	0.511364	0.238257	0.511473	0.60477	0.511456	0.385548	0.511275	0.399727	0.511327	0.647672	0.511328	0.497495	0.511275	0.399727	0.511473	0.60477
0.512084	1.89322	0.512196	0.241021	0.512159	0.646418	0.512306	0.693605	0.512196	0.241021	0.512306	0.608509	0.512289	0.383849	0.512107	0.403187	0.512159	0.646418	0.51216	0.497059	0.512107	0.403187	0.512306	0.608509
0.512916	1.89289	0.513028	0.243428	0.512991	0.645377	0.513138	0.690347	0.513028	0.243428	0.513138	0.611544	0.513121	0.381643	0.51294	0.406413	0.512991	0.645377	0.512992	0.496124	0.51294	0.406413	0.513138	0.611544
0.513748	1.89243	0.51386	0.245677	0.513823	0.644307	0.51397	0.686934	0.51386	0.245677	0.51397	0.614313	0.513953	0.379898	0.513772	0.410039	0.513823	0.644307	0.513824	0.495087	0.513772	0.410039	0.51397	0.614313
0.51458	1.892	0.514693	0.247761	0.514655	0.642906	0.514803	0.684029	0.514693	0.247761	0.514803	0.617686	0.514786	0.379611	0.514604	0.412626	0.514655	0.642906	0.514656	0.493626	0.514604	0.412626	0.514803	0.617686
0.515412	1.89138	0.515525	0.250106	0.515487	0.640884	0.515635	0.68175	0.515525	0.250106	0.515635	0.620608	0.515618	0.379304	0.515436	0.415071	0.515487	0.640884	0.515489	0.492232	0.515436	0.415071	0.515635	0.620608
0.516245	1.89124	0.516357	0.253557	0.516319	0.639146	0.516467	0.678463	0.516357	0.253557	0.516468	0.623039	0.516451	0.378517	0.516268	0.416997	0.516319	0.639146	0.516321	0.490568	0.516268	0.416997	0.516468	0.623039
0.517077	1.8908	0.517189	0.257279	0.517152	0.637814	0.5173	0.674516	0.517189	0.257279	0.5173	0.625663	0.517283	0.378352	0.517101	0.419027	0.517152	0.637814	0.517153	0.48867	0.517101	0.419027	0.5173	0.625663
0.517909	1.88983	0.518022	0.260621	0.517984	0.636027	0.518132	0.670456	0.518022	0.260621	0.518132	0.628588	0.518115	0.378615	0.517933	0.42121	0.517984	0.636027	0.517985	0.487063	0.517933	0.42121	0.518132	0.628588
0.518741	1.88951	0.518854	0.263453	0.518816	0.634417	0.518964	0.666517	0.518854	0.263453	0.518965	0.631395	0.518948	0.378481	0.518765	0.424679	0.518816	0.634417	0.518817	0.485407	0.518765	0.424679	0.518965	0.631395
0.519574	1.88922	0.519686	0.266275	0.519648	0.633005	0.519797	0.662883	0.519686	0.266275	0.519797	0.63409	0.51978	0.37787	0.519597	0.427801	0.519648	0.633005	0.519649	0.483632	0.519597	0.427801	0.519797	0.63409
0.520406	1.88889	0.520518	0.269078	0.52048	0.631297	0.520629	0.658864	0.520518	0.269078	0.520629	0.63711	0.520612	0.376887	0.520429	0.430059	0.52048	0.631297	0.520481	0.481448	0.520429	0.430059	0.520629	0.63711
0.521238	1.88886	0.52135	0.271815	0.521312	0.629477	0.521461	0.654345	0.52135	0.271815	0.521462	0.639666	0.521445	0.375677	0.521261	0.430961	0.521312	0.629477	0.521313	0.47989	0.521261	0.430961	0.521462	0.639666
0.52207	1.88814	0.522183	0.274449	0.522144	0.628747	0.522294	0.650184	0.522183	0.274449	0.522294	0.642234	0.522277	0.375624	0.522094	0.43237	0.522144	0.628747	0.522146	0.478583	0.522094	0.43237	0.522294	0.642234
0.522902	1.88727	0.523015	0.27729	0.522977	0.629156	0.523126	0.646661	0.523015	0.27729	0.523127	0.644974	0.523109	0.375105	0.522926	0.433829	0.522977	0.629156	0.522978	0.476968	0.522926	0.433829	0.523127	0.644974
0.523735	1.88651	0.523847	0.28021	0.523809	0.628953	0.523959	0.643685	0.523847	0.28021	0.523959	0.647395	0.523942	0.373696	0.523758	0.434936	0.523809	0.628953	0.52381	0.47523	0.523758	0.434936	0.523959	0.647395
0.524567	1.88631	0.524679	0.282431	0.524641	0.628311	0.524791	0.640259	0.524679	0.282431	0.524791	0.64955	0.524774	0.372645	0.52459	0.43709	0.524641	0.628311	0.524642	0.473045	0.52459	0.43709	0.524791	0.64955
0.525399	1.88535	0.525512	0.284443	0.525473	0.62799	0.525623	0.636574	0.525512	0.284443	0.525624	0.651633	0.525606	0.371448	0.525422	0.439711	0.525473	0.62799	0.525474	0.470792	0.525422	0.439711	0.525624	0.651633
0.526231	1.88528	0.526344	0.286914	0.526305	0.627662	0.526456	0.633275	0.526344	0.286914	0.526456	0.653568	0.526439	0.37015	0.526255	0.440852	0.526305	0.627662	0.526306	0.469111	0.526255	0.440852	0.526456	0.653568
0.527064	1.88487	0.527176	0.290049	0.527137	0.627453	0.527288	0.63043	0.527176	0.290049	0.527288	0.655943	0.527271	0.368842	0.527087	0.442204	0.527137	0.627453	0.527138	0.467975	0.527087	0.442204	0.527288	0.655943
0.527896	1.88325	0.528008	0.292905	0.527969	0.62681	0.52812	0.627621	0.528008	0.292905	0.528121	0.657931	0.528104	0.366987	0.527919	0.44397	0.527969	0.62681	0.527971	0.46759	0.527919	0.44397	0.528121	0.657931
0.528728	1.88192	0.52884	0.294802	0.528802	0.625857	0.528953	0.624685	0.52884	0.294802	0.528953	0.659918	0.528936	0.365853	0.528751	0.445371	0.528802	0.625857	0.528803	0.466714	0.528751	0.445371	0.528953	0.659918
0.52956	1.88214	0.529673	0.29683	0.529634	0.624889	0.529785	0.622374	0.529673	0.29683	0.529786	0.661126	0.529768	0.364342	0.529583	0.446628	0.529634	0.624889	0.529635	0.465404	0.529583	0.446628	0.529786	0.661126
0.530393	1.88159	0.530505	0.299605	0.530466	0.625472	0.530617	0.619798	0.530505	0.299605	0.530618	0.661327	0.530601	0.363007	0.530416	0.447837	0.530466	0.625472	0.530467	0.464316	0.530416	0.447837	0.530618	0.661327
0.531225	1.87999	0.531337	0.302387	0.531298	0.626234	0.53145	0.61741	0.531337	0.302387	0.53145	0.662003	0.531433	0.361436	0.531248	0.449128	0.531298	0.626234	0.531299	0.462573	0.531248	0.449128	0.53145	0.662003
0.532057	1.87893	0.532169	0.304746	0.53213	0.626208	0.532282	0.615053	0.532169	0.304746	0.532283	0.662829	0.532265	0.359963	0.53208	0.450213	0.53213	0.626208	0.532131	0.461797	0.53208	0.450213	0.532283	0.662829
0.532889	1.87768	0.533002	0.307281	0.532962	0.626077	0.533114	0.612596	0.533002	0.307281	0.533115	0.663767	0.533098	0.359868	0.532912	0.451112	0.532962	0.626077	0.532963	0.46173	0.532912	0.451112	0.533115	0.663767
0.533722	1.87606	0.533834	0.309447	0.533794	0.625822	0.533947	0.610806	0.533834	0.309447	0.533947	0.664296	0.53393	0.36041	0.533744	0.451708	0.533794	0.625822	0.533795	0.460914	0.533744	0.451708	0.533947	0.664296
0.534554	1.87465	0.534666	0.311657	0.534626	0.625956	0.534779	0.608828	0.534666	0.311657	0.53478	0.665067	0.534762	0.359938	0.534576	0.452027	0.534626	0.625956	0.534628	0.459668	0.534576	0.452027	0.53478	0.665067
0.535386	1.87311	0.535498	0.313985	0.535459	0.62659	0.535612	0.606886	0.535498	0.313985	0.535612	0.665959	0.535595	0.359041	0.535409	0.452327	0.535459	0.62659	0.53546	0.458711	0.535409	0.452327	0.535612	0.665959
0.536218	1.87188	0.53633	0.316203	0.536291	0.626513	0.536444	0.604927	0.53633	0.316203	0.536444	0.666333	0.536427	0.357709	0.536241	0.453035	0.536291	0.626513	0.536292	0.458365	0.536241	0.453035	0.536444	0.666333
0.53705	1.87091	0.537163	0.319236	0.537123	0.626153	0.537276	0.602792	0.537163	0.319236	0.537277	0.665314	0.537259	0.357298	0.537073	0.453412	0.537123	0.626153	0.537124	0.457906	0.537073	0.453412	0.537277	0.665314
0.537883	1.86963	0.537995	0.322381	0.537955	0.625931	0.538109	0.600772	0.537995	0.322381	0.538109	0.664385	0.538092	0.357198	0.537905	0.453062	0.537955	0.625931	0.537956	0.457536	0.537905	0.453062	0.538109	0.664385
0.538715	1.86886	0.538827	0.325473	0.538787	0.626456	0.538941	0.598509	0.538827	0.325473	0.538942	0.663792	0.538924	0.357364	0.538737	0.453578	0.538787	0.626456	0.538788	0.456751	0.538737	0.453578	0.538942	0.663792
0.539547	1.86854	0.539659	0.328224	0.539619	0.627657	0.539773	0.596004	0.539659	0.328224	0.539774	0.6633	0.539756	0.356782	0.53957	0.454047	0.539619	0.627657	0.53962	0.456168	0.53957	0.454047	0.539774	0.6633
0.540379	1.86784	0.540492	0.330552	0.540451	0.628255	0.540606	0.594236	0.540492	0.330552	0.540606	0.663051	0.540589	0.356464	0.540402	0.45379	0.540451	0.628255	0.540453	0.45552	0.540402	0.45379	0.540606	0.663051
0.541212	1.86717	0.541324	0.332833	0.541284	0.628864	0.541438	0.592465	0.541324	0.332833	0.541439	0.662242	0.541421	0.357039	0.541234	0.453659	0.541284	0.628864	0.541285	0.455203	0.541234	0.453659	0.541439	0.662242
0.542044	1.86666	0.542156	0.335028	0.542116	0.630343	0.54227	0.590735	0.542156	0.335028	0.542271	0.661363	0.542254	0.356569	0.542066	0.45507	0.542116	0.630343	0.542117	0.454648	0.542066	0.45507	0.542271	0.661363
0.542876	1.86668	0.542988	0.336993	0.542948	0.631631	0.543103	0.589235	0.542988	0.336993	0.543103	0.660481	0.543086	0.355795	0.542898	0.456587	0.542948	0.631631	0.542949	0.45306	0.542898	0.456587	0.543103	0.660481
0.543708	1.86576	0.543821	0.338926	0.54378	0.632856	0.543935	0.587252	0.543821	0.338926	0.543936	0.660263	0.543918	0.355704	0.54373	0.456552	0.54378	0.632856	0.543781	0.451373	0.54373	0.456552	0.543936	0.660263
0.544541	1.86463	0.544653	0.340653	0.544612	0.634497	0.544767	0.586189	0.544653	0.340653	0.544768	0.659612	0.544751	0.354893	0.544563	0.456401	0.544612	0.634497	0.544613	0.450128	0.544563	0.456401	0.544768	0.659612
0.545373	1.86425	0.545485	0.342968	0.545444	0.636115	0.5456	0.585858	0.545485	0.342968	0.545601	0.65827	0.545583	0.354529	0.545395	0.456995	0.545444	0.636115	0.545445	0.448655	0.545395	0.456995	0.545601	0.65827
0.546205	1.86393	0.546317	0.344623	0.546276	0.637764	0.546432	0.584604	0.546317	0.344623	0.546433	0.657187	0.546415	0.353967	0.546227	0.456783	0.546276	0.637764	0.546278	0.447008	0.546227	0.456783	0.546433	0.657187
0.547037	1.86328	0.547149	0.345667	0.547109	0.638945	0.547264	0.582673	0.547149	0.345667	0.547265	0.656276	0.547248	0.353853	0.547059	0.457223	0.547109	0.638945	0.54711	0.446056	0.547059	0.457223	0.547265	0.656276
0.547869	1.86348	0.547982	0.348059	0.547941	0.639895	0.548097	0.581069	0.547982	0.348059	0.548098	0.654671	0.54808	0.353908	0.547891	0.457573	0.547941	0.639895	0.547942	0.446829	0.547891	0.457573	0.548098	0.654671
0.548702	1.8629	0.548814	0.350974	0.548773	0.640474	0.548929	0.579108	0.548814	0.350974	0.54893	0.653061	0.548912	0.353947	0.548724	0.458789	0.548773	0.640474	0.548774	0.447006	0.548724	0.458789	0.54893	0.653061
0.549534	1.86184	0.549646	0.354163	0.549605	0.641362	0.549762	0.577486	0.549646	0.354163	0.549762	0.651597	0.549745	0.354461	0.549556	0.459781	0.549605	0.641362	0.549606	0.446575	0.549556	0.459781	0.549762	0.651597
0.550366	1.86114	0.550478	0.356431	0.550437	0.641542	0.550594	0.576316	0.550478	0.356431	0.550595	0.649823	0.550577	0.354872	0.550388	0.460786	0.550437	0.641542	0.550438	0.444956	0.550388	0.460786	0.550595	0.649823
0.551198	1.86124	0.551311	0.357983	0.551269	0.641916	0.551426	0.574544	0.551311	0.357983	0.551427	0.648517	0.551409	0.354793	0.55122	0.462007	0.551269	0.641916	0.55127	0.443201	0.55122	0.462007	0.551427	0.648517
0.552031	1.86108	0.552143	0.359792	0.552101	0.641165	0.552259	0.572625	0.552143	0.359792	0.55226	0.647078	0.552242	0.355015	0.552052	0.462954	0.552101	0.641165	0.552103	0.442547	0.552052	0.462954	0.55226	0.647078
0.552863	1.85982	0.552975	0.361217	0.552934	0.640976	0.553091	0.571614	0.552975	0.361217	0.553092	0.644803	0.553074	0.355876	0.552885	0.464536	0.552934	0.640976	0.552935	0.44193	0.552885	0.464536	0.553092	0.644803
0.553695	1.85903	0.553807	0.362153	0.553766	0.641202	0.553923	0.571137	0.553807	0.362153	0.553924	0.64314	0.553907	0.355379	0.553717	0.465158	0.553766	0.641202	0.553767	0.440707	0.553717	0.465158	0.553924	0.64314
0.554527	1.85786	0.554639	0.363283	0.554598	0.640885	0.554756	0.570754	0.554639	0.363283	0.554757	0.641791	0.554739	0.354546	0.554549	0.4669	0.554598	0.640885	0.554599	0.439911	0.554549	0.4669	0.554757	0.641791
0.55536	1.85715	0.555472	0.364583	0.55543	0.641838	0.555588	0.570384	0.555472	0.364583	0.555589	0.640309	0.555571	0.353808	0.555381	0.468322	0.55543	0.641838	0.555431	0.439101	0.555381	0.468322	0.555589	0.640309
0.556192	1.85599	0.556304	0.365559	0.556262	0.642648	0.55642	0.569979	0.556304	0.365559	0.556421	0.637868	0.556404	0.352663	0.556213	0.470277	0.556262	0.642648	0.556263	0.438304	0.556213	0.470277	0.556421	0.637868
0.557024	1.85465	0.557136	0.366314	0.557094	0.643015	0.557253	0.569312	0.557136	0.366314	0.557254	0.635569	0.557236	0.352091	0.557046	0.47192	0.557094	0.643015	0.557095	0.437671	0.557046	0.47192	0.557254	0.635569
0.557856	1.85385	0.557968	0.36628	0.557926	0.643002	0.558085	0.569146	0.557968	0.36628	0.558086	0.633986	0.558068	0.352047	0.557878	0.473743	0.557926	0.643002	0.557927	0.436383	0.557878	0.473743	0.558086	0.633986
0.558688	1.8535	0.558801	0.365545	0.558759	0.642577	0.558917	0.569614	0.558801	0.365545	0.558918	0.633012	0.558901	0.351731	0.55871	0.475757	0.558759	0.642577	0.55876	0.435459	0.55871	0.475757	0.558918	0.633012
0.559521	1.8536	0.559633	0.365496	0.559591	0.64281	0.55975	0.570312	0.559633	0.365496	0.559751	0.631304	0.559733	0.351801	0.559542	0.477364	0.559591	0.64281	0.559592	0.435682	0.559542	0.477364	0.559751	0.631304
0.560353	1.8532	0.560465	0.365807	0.560423	0.642117	0.560582	0.570546	0.560465	0.365807	0.560583	0.629738	0.560565	0.35155	0.560374	0.479061	0.560423	0.642117	0.560424	0.435165	0.560374	0.479061	0.560583	0.629738
0.561185	1.8522	0.561297	0.366168	0.561255	0.641712	0.561415	0.570271	0.561297	0.366168	0.561416	0.628462	0.561398	0.351564	0.561206	0.480373	0.561255	0.641712	0.561256	0.4344	0.561206	0.480373	0.561416	0.628462
0.562017	1.85155	0.562129	0.36634	0.562087	0.641953	0.562247	0.570471	0.562129	0.36634	0.562248	0.626222	0.56223	0.351755	0.562039	0.481727	0.562087	0.641953	0.562088	0.434574	0.562039	0.481727	0.562248	0.626222
0.56285	1.85171	0.562962	0.365805	0.562919	0.641317	0.563079	0.570963	0.562962	0.365805	0.56308	0.624229	0.563062	0.351113	0.562871	0.483804	0.562919	0.641317	0.56292	0.434032	0.562871	0.483804	0.56308	0.624229
0.563682	1.85206	0.563794	0.365425	0.563751	0.639884	0.563912	0.571446	0.563794	0.365425	0.563913	0.623349	0.563895	0.349776	0.563703	0.486094	0.563751	0.639884	0.563752	0.433867	0.563703	0.486094	0.563913	0.623349
0.564514	1.85154	0.564626	0.365361	0.564584	0.638448	0.564744	0.571612	0.564626	0.365361	0.564745	0.622454	0.564727	0.34947	0.564535	0.488942	0.564584	0.638448	0.564585	0.433336	0.564535	0.488942	0.564745	0.622454
0.565346	1.85139	0.565458	0.365492	0.565416	0.637638	0.565576	0.571239	0.565458	0.365492	0.565577	0.621319	0.56556	0.349826	0.565367	0.49195	0.565416	0.637638	0.565417	0.433182	0.565367	0.49195	0.565577	0.621319
0.566179	1.85045	0.566291	0.365628	0.566248	0.636842	0.566409	0.571036	0.566291	0.365628	0.56641	0.61956	0.566392	0.349221	0.5662	0.49364	0.566248	0.636842	0.566249	0.433241	0.5662	0.49364	0.56641	0.61956
0.567011	1.84927	0.567123	0.366725	0.56708	0.635077	0.567241	0.570993	0.567123	0.366725	0.567242	0.618099	0.567224	0.348262	0.567032	0.495307	0.56708	0.635077	0.567081	0.43398	0.567032	0.495307	0.567242	0.618099
0.567843	1.84709	0.567955	0.368206	0.567912	0.633504	0.568073	0.570781	0.567955	0.368206	0.568075	0.61731	0.568057	0.347493	0.567864	0.497884	0.567912	0.633504	0.567913	0.433864	0.567864	0.497884	0.568075	0.61731
0.568675	1.84482	0.568787	0.368404	0.568744	0.632445	0.568906	0.570628	0.568787	0.368404	0.568907	0.615997	0.568889	0.346716	0.568696	0.500815	0.568744	0.632445	0.568745	0.433628	0.568696	0.500815	0.568907	0.615997
0.569507	1.84306	0.569619	0.368539	0.569576	0.631178	0.569738	0.57077	0.569619	0.368539	0.569739	0.614628	0.569721	0.346214	0.569528	0.502875	0.569576	0.631178	0.569577	0.433225	0.569528	0.502875	0.569739	0.614628
0.57034	1.84124	0.570452	0.368575	0.570409	0.630414	0.57057	0.570907	0.570452	0.368575	0.570572	0.612805	0.570554	0.345477	0.57036	0.504545	0.570409	0.630414	0.57041	0.433194	0.57036	0.504545	0.570572	0.612805
0.571172	1.83931	0.571284	0.368872	0.571241	0.629555	0.571403	0.571029	0.571284	0.368872	0.571404	0.611103	0.571386	0.345093	0.571193	0.505533	0.571241	0.629555	0.571242	0.432731	0.571193	0.505533	0.571404	0.611103
0.572004	1.83838	0.572116	0.369087	0.572073	0.627312	0.572235	0.571055	0.572116	0.369087	0.572236	0.609702	0.572218	0.345389	0.572025	0.507568	0.572073	0.627312	0.572074	0.433284	0.572025	0.507568	0.572236	0.609702
0.572836	1.83714	0.572948	0.369044	0.572905	0.625737	0.573067	0.570503	0.572948	0.369044	0.573069	0.608284	0.573051	0.346016	0.572857	0.508997	0.572905	0.625737	0.572906	0.434142	0.572857	0.508997	0.573069	0.608284
0.573669	1.83558	0.573781	0.369371	0.573737	0.623995	0.5739	0.569496	0.573781	0.369371	0.573901	0.60697	0.573883	0.346523	0.573689	0.510993	0.573737	0.623995	0.573738	0.434272	0.573689	0.510993	0.573901	0.60697
0.574501	1.83407	0.574613	0.36976	0.574569	0.622798	0.574732	0.568378	0.574613	0.36976	0.574733	0.605567	0.574715	0.346345	0.574521	0.513091	0.574569	0.622798	0.57457	0.433428	0.574521	0.513091	0.574733	0.605567
0.575333	1.83332	0.575445	0.370724	0.575401	0.621493	0.575565	0.567258	0.575445	0.370724	0.575566	0.604569	0.575548	0.345054	0.575354	0.515673	0.575401	0.621493	0.575402	0.432963	0.575354	0.515673	0.575566	0.604569
0.576165	1.83198	0.576277	0.371739	0.576234	0.61922	0.576397	0.565555	0.576277	0.371739	0.576398	0.602951	0.57638	0.344247	0.576186	0.518466	0.576234	0.61922	0.576235	0.43262	0.576186	0.518466	0.576398	0.602951
0.576998	1.83029	0.57711	0.372694	0.577066	0.617502	0.577229	0.56364	0.57711	0.372694	0.577231	0.601147	0.577212	0.344235	0.577018	0.521042	0.577066	0.617502	0.577067	0.432436	0.577018	0.521042	0.577231	0.601147
0.57783	1.8288	0.577942	0.373552	0.577898	0.616203	0.578062	0.562475	0.577942	0.373552	0.578063	0.599692	0.578045	0.344141	0.57785	0.523321	0.577898	0.616203	0.577899	0.431672	0.57785	0.523321	0.578063	0.599692
0.578662	1.82738	0.578774	0.373855	0.57873	0.614554	0.578894	0.56212	0.578774	0.373855	0.578895	0.598272	0.578877	0.343222	0.578682	0.526406	0.57873	0.614554	0.578731	0.430962	0.578682	0.526406	0.578895	0.598272
0.579494	1.82671	0.579606	0.374524	0.579562	0.612426	0.579726	0.562417	0.579606	0.374524	0.579728	0.596841	0.57971	0.342059	0.579515	0.529176	0.579562	0.612426	0.579563	0.431047	0.579515	0.529176	0.579728	0.596841
0.580326	1.82624	0.580438	0.374959	0.580394	0.610804	0.580559	0.562497	0.580438	0.374959	0.58056	0.59512	0.580542	0.340892	0.580347	0.531615	0.580394	0.610804	0.580395	0.431805	0.580347	0.531615	0.58056	0.59512
0.581159	1.82557	0.581271	0.374882	0.581226	0.60935	0.581391	0.561547	0.581271	0.374882	0.581392	0.593952	0.581374	0.340106	0.581179	0.533073	0.581226	0.60935	0.581227	0.431588	0.581179	0.533073	0.581392	0.593952
0.581991	1.82482	0.582103	0.375143	0.582058	0.606897	0.582223	0.560136	0.582103	0.375143	0.582225	0.5922	0.582207	0.339786	0.582011	0.535944	0.582058	0.606897	0.582059	0.431531	0.582011	0.535944	0.582225	0.5922
0.582823	1.8241	0.582935	0.375158	0.582891	0.604294	0.583056	0.559133	0.582935	0.375158	0.583057	0.590814	0.583039	0.338418	0.582843	0.538655	0.582891	0.604294	0.582892	0.432645	0.582843	0.538655	0.583057	0.590814
0.583655	1.82337	0.583767	0.375307	0.583723	0.60159	0.583888	0.558633	0.583767	0.375307	0.58389	0.589418	0.583871	0.337175	0.583676	0.541121	0.583723	0.60159	0.583724	0.433012	0.583676	0.541121	0.58389	0.589418
0.584488	1.82308	0.5846	0.376652	0.584555	0.59959	0.58472	0.557475	0.5846	0.376652	0.584722	0.58725	0.584704	0.336423	0.584508	0.54258	0.584555	0.59959	0.584556	0.433616	0.584508	0.54258	0.584722	0.58725
0.58532	1.82249	0.585432	0.378353	0.585387	0.597324	0.585553	0.556374	0.585432	0.378353	0.585554	0.583964	0.585536	0.335469	0.58534	0.544748	0.585387	0.597324	0.585388	0.434152	0.58534	0.544748	0.585554	0.583964
0.586152	1.82225	0.586264	0.379292	0.586219	0.594535	0.586385	0.555238	0.586264	0.379292	0.586387	0.580604	0.586368	0.334455	0.586172	0.547519	0.586219	0.594535	0.58622	0.433824	0.586172	0.547519	0.586387	0.580604
0.586984	1.8217	0.587096	0.379665	0.587051	0.591988	0.587218	0.553217	0.587096	0.379665	0.587219	0.577686	0.587201	0.333458	0.587004	0.549439	0.587051	0.591988	0.587052	0.434043	0.587004	0.549439	0.587219	0.577686
0.587817	1.82121	0.587928	0.381059	0.587883	0.589601	0.58805	0.55187	0.587928	0.381059	0.588051	0.574669	0.588033	0.333206	0.587836	0.551483	0.587883	0.589601	0.587884	0.433605	0.587836	0.551483	0.588051	0.574669
0.588649	1.82087	0.588761	0.382601	0.588716	0.587121	0.588882	0.551284	0.588761	0.382601	0.588884	0.57275	0.588865	0.332452	0.588669	0.552977	0.588716	0.587121	0.588717	0.433558	0.588669	0.552977	0.588884	0.57275
0.589481	1.8199	0.589593	0.382996	0.589548	0.58501	0.589715	0.550798	0.589593	0.382996	0.589716	0.570529	0.589698	0.331602	0.589501	0.555846	0.589548	0.58501	0.589549	0.431965	0.589501	0.555846	0.589716	0.570529
0.590313	1.8195	0.590425	0.383046	0.59038	0.583113	0.590547	0.550071	0.590425	0.383046	0.590549	0.56853	0.59053	0.331006	0.590333	0.557275	0.59038	0.583113	0.590381	0.431142	0.590333	0.557275	0.590549	0.56853
0.591145	1.81959	0.591257	0.383416	0.591212	0.580529	0.591379	0.548964	0.591257	0.383416	0.591381	0.567222	0.591363	0.330252	0.591165	0.55856	0.591212	0.580529	0.591213	0.430986	0.591165	0.55856	0.591381	0.567222
0.591978	1.81908	0.59209	0.385077	0.592044	0.578404	0.592212	0.54777	0.59209	0.385077	0.592213	0.56566	0.592195	0.329377	0.591997	0.559847	0.592044	0.578404	0.592045	0.431514	0.591997	0.559847	0.592213	0.56566
0.59281	1.81688	0.592922	0.387267	0.592876	0.57649	0.593044	0.546521	0.592922	0.387267	0.593046	0.563793	0.593027	0.328771	0.59283	0.560725	0.592876	0.57649	0.592877	0.431841	0.59283	0.560725	0.593046	0.563793
0.593642	1.81624	0.593754	0.38884	0.593708	0.574776	0.593876	0.545782	0.593754	0.38884	0.593878	0.561861	0.59386	0.328292	0.593662	0.560948	0.593708	0.574776	0.593709	0.431573	0.593662	0.560948	0.593878	0.561861
0.594474	1.81581	0.594586	0.389901	0.594541	0.573087	0.594709	0.544762	0.594586	0.389901	0.59471	0.560338	0.594692	0.32747	0.594494	0.561289	0.594541	0.573087	0.594541	0.431309	0.594494	0.561289	0.59471	0.560338
0.595307	1.81509	0.595418	0.391525	0.595373	0.572085	0.595541	0.543067	0.595418	0.391525	0.595543	0.558032	0.595524	0.327821	0.595326	0.562846	0.595373	0.572085	0.595374	0.431255	0.595326	0.562846	0.595543	0.558032
0.596139	1.81553	0.596251	0.393003	0.596205	0.571072	0.596373	0.541886	0.596251	0.393003	0.596375	0.555661	0.596357	0.328955	0.596158	0.564326	0.596205	0.571072	0.596206	0.430733	0.596158	0.564326	0.596375	0.555661
0.596971	1.81535	0.597083	0.394046	0.597037	0.568788	0.597206	0.541189	0.597083	0.394046	0.597207	0.554013	0.597189	0.330239	0.59699	0.56508	0.597037	0.568788	0.597038	0.430196	0.59699	0.56508	0.597207	0.554013
0.597803	1.81514	0.597915	0.395727	0.597869	0.56652	0.598038	0.540141	0.597915	0.395727	0.59804	0.552557	0.598021	0.330699	0.597823	0.565674	0.597869	0.56652	0.59787	0.429467	0.597823	0.565674	0.59804	0.552557
0.598635	1.81513	0.598747	0.397896	0.598701	0.565481	0.598871	0.539075	0.598747	0.397896	0.598872	0.550716	0.598854	0.33008	0.598655	0.566315	0.598701	0.565481	0.598702	0.428836	0.598655	0.566315	0.598872	0.550716
0.599468	1.81465	0.59958	0.399675	0.599533	0.564093	0.599703	0.537795	0.59958	0.399675	0.599705	0.548538	0.599686	0.329848	0.599487	0.567482	0.599533	0.564093	0.599534	0.428486	0.599487	0.567482	0.599705	0.548538
0.6003	1.81431	0.600412	0.401031	0.600366	0.562479	0.600535	0.53666	0.600412	0.401031	0.600537	0.546375	0.600518	0.32966	0.600319	0.567564	0.600366	0.562479	0.600366	0.428495	0.600319	0.567564	0.600537	0.546375
0.601132	1.81355	0.601244	0.402421	0.601198	0.560937	0.601368	0.535319	0.601244	0.402421	0.601369	0.54512	0.601351	0.328843	0.601151	0.568339	0.601198	0.560937	0.601199	0.426807	0.601151	0.568339	0.601369	0.54512
0.601964	1.81305	0.602076	0.404197	0.60203	0.560406	0.6022	0.533799	0.602076	0.404197	0.602202	0.543761	0.602183	0.328463	0.601984	0.568597	0.60203	0.560406	0.602031	0.426198	0.601984	0.568597	0.602202	0.543761
0.602797	1.81361	0.602908	0.406257	0.602862	0.559987	0.603032	0.532507	0.602908	0.406257	0.603034	0.542217	0.603015	0.328087	0.602816	0.568686	0.602862	0.559987	0.602863	0.426771	0.602816	0.568686	0.603034	0.542217
0.603629	1.81259	0.603741	0.408013	0.603694	0.558915	0.603865	0.531217	0.603741	0.408013	0.603866	0.541911	0.603848	0.327475	0.603648	0.568841	0.603694	0.558915	0.603695	0.426134	0.603648	0.568841	0.603866	0.541911
0.604461	1.81111	0.604573	0.410147	0.604526	0.558654	0.604697	0.530168	0.604573	0.410147	0.604699	0.541795	0.60468	0.327882	0.60448	0.569623	0.604526	0.558654	0.604527	0.426371	0.60448	0.569623	0.604699	0.541795
0.605293	1.81022	0.605405	0.412423	0.605358	0.558798	0.605529	0.529076	0.605405	0.412423	0.605531	0.540771	0.605513	0.328519	0.605312	0.569656	0.605358	0.558798	0.605359	0.426157	0.605312	0.569656	0.605531	0.540771
0.606126	1.81038	0.606237	0.414214	0.606191	0.558505	0.606362	0.528036	0.606237	0.414214	0.606364	0.539094	0.606345	0.328627	0.606145	0.569045	0.606191	0.558505	0.606191	0.426547	0.606145	0.569045	0.606364	0.539094
0.606958	1.81052	0.60707	0.415361	0.607023	0.557696	0.607194	0.526833	0.60707	0.415361	0.607196	0.538424	0.607177	0.327854	0.606977	0.568277	0.607023	0.557696	0.607024	0.427261	0.606977	0.568277	0.607196	0.538424
0.60779	1.81043	0.607902	0.416792	0.607855	0.557444	0.608026	0.525682	0.607902	0.416792	0.608028	0.538821	0.60801	0.327704	0.607809	0.567663	0.607855	0.557444	0.607856	0.426417	0.607809	0.567663	0.608028	0.538821
0.608622	1.81109	0.608734	0.418131	0.608687	0.558155	0.608859	0.525168	0.608734	0.418131	0.608861	0.538393	0.608842	0.328255	0.608641	0.566881	0.608687	0.558155	0.608688	0.426274	0.608641	0.566881	0.608861	0.538393
0.609455	1.81272	0.609566	0.418791	0.609519	0.558322	0.609691	0.524628	0.609566	0.418791	0.609693	0.537782	0.609674	0.328432	0.609473	0.565487	0.609519	0.558322	0.60952	0.425622	0.609473	0.565487	0.609693	0.537782
0.610287	1.81432	0.610399	0.419808	0.610351	0.557319	0.610524	0.523286	0.610399	0.419808	0.610525	0.537824	0.610507	0.328811	0.610305	0.564357	0.610351	0.557319	0.610352	0.4246	0.610305	0.564357	0.610525	0.537824
0.611119	1.8155	0.611231	0.420404	0.611183	0.557135	0.611356	0.521436	0.611231	0.420404	0.611358	0.537725	0.611339	0.329632	0.611138	0.563722	0.611183	0.557135	0.611184	0.423839	0.611138	0.563722	0.611358	0.537725
0.611951	1.81743	0.612063	0.421215	0.612015	0.557036	0.612188	0.520083	0.612063	0.421215	0.61219	0.537924	0.612171	0.330319	0.61197	0.563706	0.612015	0.557036	0.612016	0.423539	0.61197	0.563706	0.61219	0.537924
0.612783	1.81886	0.612895	0.421853	0.612848	0.558066	0.613021	0.519251	0.612895	0.421853	0.613023	0.538207	0.613004	0.330628	0.612802	0.5643	0.612848	0.558066	0.612849	0.423764	0.612802	0.5643	0.613023	0.538207
0.613616	1.81944	0.613727	0.422215	0.61368	0.558895	0.613853	0.51804	0.613727	0.422215	0.613855	0.538819	0.613836	0.330665	0.613634	0.564265	0.61368	0.558895	0.613681	0.422059	0.613634	0.564265	0.613855	0.538819
0.614448	1.82029	0.61456	0.422665	0.614512	0.559922	0.614685	0.517162	0.61456	0.422665	0.614687	0.539463	0.614668	0.330326	0.614466	0.564873	0.614512	0.559922	0.614513	0.421067	0.614466	0.564873	0.614687	0.539463
0.61528	1.82177	0.615392	0.423003	0.615344	0.560837	0.615518	0.51646	0.615392	0.423003	0.61552	0.539951	0.615501	0.329525	0.615299	0.564657	0.615344	0.560837	0.615345	0.419477	0.615299	0.564657	0.61552	0.539951
0.616112	1.82301	0.616224	0.423773	0.616176	0.561486	0.61635	0.515654	0.616224	0.423773	0.616352	0.540393	0.616333	0.328804	0.616131	0.564108	0.616176	0.561486	0.616177	0.419117	0.616131	0.564108	0.616352	0.540393
0.616945	1.82336	0.617056	0.423876	0.617008	0.561713	0.617182	0.51424	0.617056	0.423876	0.617184	0.540414	0.617166	0.328492	0.616963	0.563601	0.617008	0.561713	0.617009	0.418632	0.616963	0.563601	0.617184	0.540414
0.617777	1.82373	0.617889	0.42425	0.61784	0.56203	0.618015	0.513552	0.617889	0.42425	0.618017	0.540785	0.617998	0.32833	0.617795	0.563082	0.61784	0.56203	0.617841	0.419089	0.617795	0.563082	0.618017	0.540785
0.618609	1.82501	0.618721	0.42453	0.618673	0.562244	0.618847	0.513597	0.618721	0.42453	0.618849	0.541689	0.61883	0.328047	0.618627	0.563586	0.618673	0.562244	0.618674	0.418935	0.618627	0.563586	0.618849	0.541689
0.619441	1.82504	0.619553	0.424154	0.619505	0.562199	0.619679	0.513746	0.619553	0.424154	0.619681	0.541931	0.619663	0.328094	0.61946	0.563129	0.619505	0.562199	0.619506	0.41948	0.61946	0.563129	0.619681	0.541931
0.620274	1.82537	0.620385	0.42468	0.620337	0.562675	0.620512	0.512905	0.620385	0.42468	0.620514	0.541909	0.620495	0.328881	0.620292	0.562175	0.620337	0.562675	0.620338	0.420283	0.620292	0.562175	0.620514	0.541909
0.621106	1.82533	0.621217	0.425482	0.621169	0.563561	0.621344	0.5109	0.621217	0.425482	0.621346	0.543677	0.621327	0.329638	0.621124	0.561668	0.621169	0.563561	0.62117	0.421018	0.621124	0.561668	0.621346	0.543677
0.621938	1.82419	0.62205	0.425947	0.622001	0.564256	0.622176	0.509051	0.62205	0.425947	0.622179	0.545837	0.62216	0.329959	0.621956	0.561311	0.622001	0.564256	0.622002	0.420702	0.621956	0.561311	0.622179	0.545837
0.62277	1.8242	0.622882	0.426283	0.622833	0.565316	0.623009	0.507745	0.622882	0.426283	0.623011	0.547272	0.622992	0.329943	0.622788	0.561741	0.622833	0.565316	0.622834	0.421091	0.622788	0.561741	0.623011	0.547272
0.623602	1.82312	0.623714	0.426447	0.623665	0.566776	0.623841	0.507223	0.623714	0.426447	0.623843	0.549028	0.623824	0.329695	0.62362	0.560801	0.623665	0.566776	0.623666	0.421198	0.62362	0.560801	0.623843	0.549028
0.624435	1.82168	0.624546	0.427325	0.624498	0.568568	0.624674	0.507028	0.624546	0.427325	0.624676	0.550601	0.624657	0.329792	0.624453	0.560502	0.624498	0.568568	0.624498	0.419991	0.624453	0.560502	0.624676	0.550601
0.625267	1.8211	0.625379	0.428572	0.62533	0.569828	0.625506	0.506298	0.625379	0.428572	0.625508	0.5522	0.625489	0.330027	0.625285	0.558831	0.62533	0.569828	0.625331	0.419766	0.625285	0.558831	0.625508	0.5522
0.626099	1.8202	0.626211	0.429069	0.626162	0.571526	0.626338	0.505515	0.626211	0.429069	0.62634	0.554516	0.626321	0.330484	0.626117	0.559465	0.626162	0.571526	0.626163	0.419642	0.626117	0.559465	0.62634	0.554516
0.626931	1.81968	0.627043	0.428824	0.626994	0.573178	0.627171	0.504392	0.627043	0.428824	0.627173	0.557507	0.627154	0.330451	0.626949	0.559445	0.626994	0.573178	0.626995	0.418955	0.626949	0.559445	0.627173	0.557507
0.627764	1.81855	0.627875	0.428715	0.627826	0.575186	0.628003	0.503266	0.627875	0.428715	0.628005	0.56011	0.627986	0.329957	0.627781	0.558639	0.627826	0.575186	0.627827	0.418797	0.627781	0.558639	0.628005	0.56011
0.628596	1.81774	0.628707	0.428527	0.628658	0.576186	0.628835	0.502844	0.628707	0.428527	0.628838	0.562488	0.628819	0.330294	0.628614	0.558661	0.628658	0.576186	0.628659	0.418283	0.628614	0.558661	0.628838	0.562488
0.629428	1.81664	0.62954	0.427227	0.62949	0.577254	0.629668	0.502378	0.62954	0.427227	0.62967	0.564848	0.629651	0.330839	0.629446	0.559411	0.62949	0.577254	0.629491	0.418248	0.629446	0.559411	0.62967	0.564848
0.63026	1.81616	0.630372	0.426541	0.630323	0.579488	0.6305	0.501524	0.630372	0.426541	0.630502	0.565998	0.630483	0.331219	0.630278	0.560325	0.630323	0.579488	0.630323	0.417325	0.630278	0.560325	0.630502	0.565998
0.631092	1.81487	0.631204	0.426112	0.631155	0.581861	0.631332	0.500911	0.631204	0.426112	0.631335	0.567745	0.631316	0.331585	0.63111	0.559834	0.631155	0.581861	0.631156	0.416937	0.63111	0.559834	0.631335	0.567745
0.631925	1.81417	0.632036	0.424985	0.631987	0.583293	0.632165	0.500416	0.632036	0.424985	0.632167	0.56988	0.632148	0.331952	0.631942	0.560117	0.631987	0.583293	0.631988	0.416061	0.631942	0.560117	0.632167	0.56988
0.632757	1.81266	0.632869	0.424017	0.632819	0.585698	0.632997	0.500263	0.632869	0.424017	0.632999	0.571411	0.63298	0.332047	0.632775	0.560546	0.632819	0.585698	0.63282	0.414523	0.632775	0.560546	0.632999	0.571411
0.633589	1.81238	0.633701	0.422027	0.633651	0.587859	0.633829	0.499249	0.633701	0.422027	0.633832	0.573121	0.633813	0.331807	0.633607	0.56073	0.633651	0.587859	0.633652	0.413726	0.633607	0.56073	0.633832	0.573121
0.634421	1.81335	0.634533	0.420375	0.634483	0.58968	0.634662	0.499117	0.634533	0.420375	0.634664	0.574139	0.634645	0.332023	0.634439	0.561785	0.634483	0.58968	0.634484	0.412683	0.634439	0.561785	0.634664	0.574139
0.635254	1.81278	0.635365	0.418723	0.635315	0.592023	0.635494	0.498858	0.635365	0.418723	0.635496	0.575409	0.635477	0.332219	0.635271	0.564056	0.635315	0.592023	0.635316	0.411896	0.635271	0.564056	0.635496	0.575409
0.636086	1.81266	0.636198	0.417859	0.636148	0.593908	0.636327	0.498026	0.636198	0.417859	0.636329	0.576975	0.63631	0.332145	0.636103	0.56636	0.636148	0.593908	0.636148	0.410636	0.636103	0.56636	0.636329	0.576975
0.636918	1.81246	0.63703	0.416894	0.63698	0.594709	0.637159	0.497641	0.63703	0.416894	0.637161	0.578957	0.637142	0.331703	0.636935	0.567768	0.63698	0.594709	0.636981	0.409546	0.636935	0.567768	0.637161	0.578957
0.63775	1.81209	0.637862	0.415304	0.637812	0.595955	0.637991	0.497095	0.637862	0.415304	0.637994	0.580889	0.637974	0.33091	0.637768	0.568487	0.637812	0.595955	0.637813	0.409728	0.637768	0.568487	0.637994	0.580889
0.638583	1.81127	0.638694	0.413823	0.638644	0.597162	0.638824	0.496635	0.638694	0.413823	0.638826	0.581364	0.638807	0.330272	0.6386	0.569469	0.638644	0.597162	0.638645	0.409493	0.6386	0.569469	0.638826	0.581364
0.639415	1.81161	0.639526	0.412283	0.639476	0.600079	0.639656	0.496096	0.639526	0.412283	0.639658	0.581927	0.639639	0.330179	0.639432	0.569372	0.639476	0.600079	0.639477	0.408912	0.639432	0.569372	0.639658	0.581927
0.640247	1.81148	0.640359	0.410528	0.640308	0.601307	0.640488	0.495128	0.640359	0.410528	0.640491	0.583002	0.640471	0.330197	0.640264	0.570354	0.640308	0.601307	0.640309	0.408206	0.640264	0.570354	0.640491	0.583002
0.641079	1.81141	0.641191	0.408517	0.64114	0.603314	0.641321	0.494319	0.641191	0.408517	0.641323	0.584424	0.641304	0.329991	0.641096	0.571321	0.64114	0.603314	0.641141	0.408871	0.641096	0.571321	0.641323	0.584424
0.641912	1.81068	0.642023	0.407542	0.641973	0.605605	0.642153	0.493557	0.642023	0.407542	0.642155	0.5858	0.642136	0.330021	0.641929	0.572486	0.641973	0.605605	0.641973	0.409313	0.641929	0.572486	0.642155	0.5858
0.642744	1.81076	0.642855	0.406509	0.642805	0.607649	0.642985	0.49381	0.642855	0.406509	0.642988	0.586325	0.642969	0.329614	0.642761	0.573653	0.642805	0.607649	0.642805	0.410278	0.642761	0.573653	0.642988	0.586325
0.643576	1.81028	0.643688	0.404569	0.643637	0.608859	0.643818	0.494098	0.643688	0.404569	0.64382	0.586673	0.643801	0.329207	0.643593	0.574349	0.643637	0.608859	0.643638	0.410191	0.643593	0.574349	0.64382	0.586673
0.644408	1.80932	0.64452	0.402603	0.644469	0.609851	0.64465	0.494233	0.64452	0.402603	0.644653	0.587816	0.644633	0.32913	0.644425	0.5765	0.644469	0.609851	0.64447	0.40967	0.644425	0.5765	0.644653	0.587816
0.64524	1.81053	0.645352	0.401384	0.645301	0.611526	0.645482	0.494516	0.645352	0.401384	0.645485	0.588542	0.645466	0.32852	0.645257	0.578035	0.645301	0.611526	0.645302	0.409928	0.645257	0.578035	0.645485	0.588542
0.646073	1.81016	0.646184	0.400736	0.646133	0.612738	0.646315	0.493974	0.646184	0.400736	0.646317	0.589266	0.646298	0.327601	0.646089	0.578585	0.646133	0.612738	0.646134	0.409385	0.646089	0.578585	0.646317	0.589266
0.646905	1.81003	0.647016	0.399371	0.646965	0.613566	0.647147	0.493224	0.647016	0.399371	0.64715	0.590075	0.64713	0.32728	0.646922	0.5795	0.646965	0.613566	0.646966	0.408654	0.646922	0.5795	0.64715	0.590075
0.647737	1.80989	0.647849	0.398215	0.647798	0.615461	0.647979	0.492897	0.647849	0.398215	0.647982	0.590868	0.647963	0.327375	0.647754	0.580442	0.647798	0.615461	0.647798	0.407894	0.647754	0.580442	0.647982	0.590868
0.648569	1.80959	0.648681	0.397533	0.64863	0.617069	0.648812	0.492765	0.648681	0.397533	0.648814	0.591528	0.648795	0.327438	0.648586	0.581602	0.64863	0.617069	0.64863	0.405458	0.648586	0.581602	0.648814	0.591528
0.649402	1.80934	0.649513	0.397039	0.649462	0.61778	0.649644	0.492621	0.649513	0.397039	0.649647	0.591678	0.649627	0.327538	0.649418	0.582692	0.649462	0.61778	0.649463	0.405145	0.649418	0.582692	0.649647	0.591678
0.650234	1.80793	0.650345	0.396626	0.650294	0.618239	0.650477	0.492342	0.650345	0.396626	0.650479	0.592486	0.65046	0.327865	0.65025	0.583524	0.650294	0.618239	0.650295	0.404091	0.65025	0.583524	0.650479	0.592486
0.651066	1.80755	0.651178	0.396136	0.651126	0.6187	0.651309	0.49203	0.651178	0.396136	0.651312	0.593249	0.651292	0.328043	0.651083	0.585221	0.651126	0.6187	0.651127	0.403414	0.651083	0.585221	0.651312	0.593249
0.651898	1.80709	0.65201	0.395316	0.651958	0.619736	0.652141	0.492161	0.65201	0.395316	0.652144	0.593299	0.652124	0.328003	0.651915	0.585282	0.651958	0.619736	0.651959	0.401727	0.651915	0.585282	0.652144	0.593299
0.652731	1.80684	0.652842	0.395316	0.65279	0.62102	0.652974	0.491736	0.652842	0.395316	0.652976	0.593345	0.652957	0.327473	0.652747	0.5863	0.65279	0.62102	0.652791	0.401333	0.652747	0.5863	0.652976	0.593345
0.653563	1.80622	0.653674	0.395229	0.653623	0.622218	0.653806	0.490539	0.653674	0.395229	0.653809	0.593937	0.653789	0.326204	0.653579	0.586414	0.653623	0.622218	0.653623	0.40012	0.653579	0.586414	0.653809	0.593937
0.654395	1.80524	0.654506	0.394576	0.654455	0.621483	0.654638	0.489496	0.654506	0.394576	0.654641	0.594819	0.654622	0.324947	0.654411	0.586253	0.654455	0.621483	0.654455	0.398385	0.654411	0.586253	0.654641	0.594819
0.655227	1.8043	0.655339	0.394407	0.655287	0.621423	0.655471	0.48923	0.655339	0.394407	0.655473	0.595185	0.655454	0.323927	0.655244	0.585844	0.655287	0.621423	0.655288	0.397779	0.655244	0.585844	0.655473	0.595185
0.656059	1.80407	0.656171	0.394555	0.656119	0.620866	0.656303	0.489149	0.656171	0.394555	0.656306	0.595096	0.656286	0.323115	0.656076	0.58472	0.656119	0.620866	0.65612	0.397188	0.656076	0.58472	0.656306	0.595096
0.656892	1.80298	0.657003	0.394985	0.656951	0.620558	0.657135	0.488852	0.657003	0.394985	0.657138	0.594862	0.657119	0.323088	0.656908	0.583375	0.656951	0.620558	0.656952	0.397149	0.656908	0.583375	0.657138	0.594862
0.657724	1.80242	0.657835	0.395116	0.657783	0.620675	0.657968	0.489009	0.657835	0.395116	0.65797	0.594678	0.657951	0.323122	0.65774	0.584114	0.657783	0.620675	0.657784	0.396103	0.65774	0.584114	0.65797	0.594678
0.658556	1.80115	0.658668	0.395431	0.658615	0.621286	0.6588	0.489477	0.658668	0.395431	0.658803	0.594916	0.658783	0.323217	0.658572	0.583941	0.658615	0.621286	0.658616	0.394282	0.658572	0.583941	0.658803	0.594916
0.659388	1.80119	0.6595	0.395323	0.659447	0.622278	0.659633	0.489415	0.6595	0.395323	0.659635	0.595038	0.659616	0.323206	0.659404	0.583747	0.659447	0.622278	0.659448	0.392301	0.659404	0.583747	0.659635	0.595038
0.660221	1.80056	0.660332	0.395318	0.66028	0.622764	0.660465	0.489019	0.660332	0.395318	0.660468	0.594447	0.660448	0.322483	0.660237	0.581714	0.66028	0.622764	0.66028	0.391718	0.660237	0.581714	0.660468	0.594447
0.661053	1.80003	0.661164	0.395086	0.661112	0.622555	0.661297	0.487682	0.661164	0.395086	0.6613	0.594829	0.66128	0.321788	0.661069	0.580512	0.661112	0.622555	0.661112	0.390607	0.661069	0.580512	0.6613	0.594829
0.661885	1.8	0.661996	0.39449	0.661944	0.621879	0.66213	0.486747	0.661996	0.39449	0.662132	0.595892	0.662113	0.320889	0.661901	0.579291	0.661944	0.621879	0.661945	0.389374	0.661901	0.579291	0.662132	0.595892
0.662717	1.80004	0.662829	0.393764	0.662776	0.621703	0.662962	0.486729	0.662829	0.393764	0.662965	0.59535	0.662945	0.319844	0.662733	0.578562	0.662776	0.621703	0.662777	0.387638	0.662733	0.578562	0.662965	0.59535
0.66355	1.7998	0.663661	0.39399	0.663608	0.62107	0.663794	0.48664	0.663661	0.39399	0.663797	0.594746	0.663777	0.319389	0.663565	0.577861	0.663608	0.62107	0.663609	0.385859	0.663565	0.577861	0.663797	0.594746
0.664382	1.7986	0.664493	0.395121	0.66444	0.619726	0.664627	0.487177	0.664493	0.395121	0.664629	0.593545	0.66461	0.31956	0.664398	0.577047	0.66444	0.619726	0.664441	0.383667	0.664398	0.577047	0.664629	0.593545
0.665214	1.7989	0.665325	0.396161	0.665272	0.618184	0.665459	0.487685	0.665325	0.396161	0.665462	0.591888	0.665442	0.319327	0.66523	0.576202	0.665272	0.618184	0.665273	0.381875	0.66523	0.576202	0.665462	0.591888
0.666046	1.79898	0.666158	0.396599	0.666105	0.615763	0.666291	0.487556	0.666158	0.396599	0.666294	0.591173	0.666274	0.318404	0.666062	0.574201	0.666105	0.615763	0.666105	0.380529	0.666062	0.574201	0.666294	0.591173
0.666878	1.79851	0.66699	0.397128	0.666937	0.615199	0.667124	0.487489	0.66699	0.397128	0.667127	0.590468	0.667107	0.317595	0.666894	0.573233	0.666937	0.615199	0.666937	0.378205	0.666894	0.573233	0.667127	0.590468
0.667711	1.79797	0.667822	0.396935	0.667769	0.612963	0.667956	0.487645	0.667822	0.396935	0.667959	0.589298	0.667939	0.317118	0.667726	0.571449	0.667769	0.612963	0.66777	0.376287	0.667726	0.571449	0.667959	0.589298
0.668543	1.79826	0.668654	0.397144	0.668601	0.61102	0.668788	0.488231	0.668654	0.397144	0.668791	0.587962	0.668772	0.317265	0.668559	0.570389	0.668601	0.61102	0.668602	0.375323	0.668559	0.570389	0.668791	0.587962
0.669375	1.79846	0.669487	0.39759	0.669433	0.608775	0.669621	0.488831	0.669487	0.39759	0.669624	0.587892	0.669604	0.317253	0.669391	0.569333	0.669433	0.608775	0.669434	0.374075	0.669391	0.569333	0.669624	0.587892
0.670207	1.79817	0.670319	0.398075	0.670265	0.606999	0.670453	0.489598	0.670319	0.398075	0.670456	0.588382	0.670436	0.316181	0.670223	0.567966	0.670265	0.606999	0.670266	0.373116	0.670223	0.567966	0.670456	0.588382
0.67104	1.7992	0.671151	0.39992	0.671097	0.604767	0.671285	0.489812	0.671151	0.39992	0.671288	0.588206	0.671269	0.314687	0.671055	0.566839	0.671097	0.604767	0.671098	0.372176	0.671055	0.566839	0.671288	0.588206
0.671872	1.79857	0.671983	0.401493	0.67193	0.602613	0.672118	0.490413	0.671983	0.401493	0.672121	0.588622	0.672101	0.313699	0.671887	0.564412	0.67193	0.602613	0.67193	0.371943	0.671887	0.564412	0.672121	0.588622
0.672704	1.79911	0.672815	0.402724	0.672762	0.598867	0.67295	0.490253	0.672815	0.402724	0.672953	0.587963	0.672933	0.313134	0.672719	0.562455	0.672762	0.598867	0.672762	0.3713	0.672719	0.562455	0.672953	0.587963
0.673536	1.79865	0.673648	0.404613	0.673594	0.596455	0.673783	0.489981	0.673648	0.404613	0.673786	0.58792	0.673766	0.311943	0.673552	0.561177	0.673594	0.596455	0.673595	0.371785	0.673552	0.561177	0.673786	0.58792
0.674369	1.79951	0.67448	0.405308	0.674426	0.594038	0.674615	0.48964	0.67448	0.405308	0.674618	0.588747	0.674598	0.3108	0.674384	0.559748	0.674426	0.594038	0.674427	0.371787	0.674384	0.559748	0.674618	0.588747
0.675201	1.7993	0.675312	0.406755	0.675258	0.59176	0.675447	0.490753	0.675312	0.406755	0.67545	0.589124	0.67543	0.310581	0.675216	0.558658	0.675258	0.59176	0.675259	0.370501	0.675216	0.558658	0.67545	0.589124
0.676033	1.79938	0.676144	0.408194	0.67609	0.588819	0.67628	0.491472	0.676144	0.408194	0.676283	0.589758	0.676263	0.310006	0.676048	0.557098	0.67609	0.588819	0.676091	0.370907	0.676048	0.557098	0.676283	0.589758
0.676865	1.79991	0.676977	0.409443	0.676922	0.586025	0.677112	0.491669	0.676977	0.409443	0.677115	0.589877	0.677095	0.308927	0.67688	0.5551	0.676922	0.586025	0.676923	0.370451	0.67688	0.5551	0.677115	0.589877
0.677697	1.79972	0.677809	0.411218	0.677755	0.583655	0.677944	0.492144	0.677809	0.411218	0.677947	0.589645	0.677927	0.308094	0.677713	0.552803	0.677755	0.583655	0.677755	0.37083	0.677713	0.552803	0.677947	0.589645
0.67853	1.79976	0.678641	0.413228	0.678587	0.581642	0.678777	0.492616	0.678641	0.413228	0.67878	0.589524	0.67876	0.307232	0.678545	0.550552	0.678587	0.581642	0.678587	0.371842	0.678545	0.550552	0.67878	0.589524
0.679362	1.79983	0.679473	0.41555	0.679419	0.579269	0.679609	0.492331	0.679473	0.41555	0.679612	0.58962	0.679592	0.30612	0.679377	0.548361	0.679419	0.579269	0.67942	0.370634	0.679377	0.548361	0.679612	0.58962
0.680194	1.80044	0.680305	0.418263	0.680251	0.578156	0.680441	0.492091	0.680305	0.418263	0.680444	0.591072	0.680425	0.305376	0.680209	0.546666	0.680251	0.578156	0.680252	0.370514	0.680209	0.546666	0.680444	0.591072
0.681026	1.79952	0.681138	0.419784	0.681083	0.575126	0.681274	0.492257	0.681138	0.419784	0.681277	0.5928	0.681257	0.304666	0.681041	0.546692	0.681083	0.575126	0.681084	0.370535	0.681041	0.546692	0.681277	0.5928
0.681859	1.79922	0.68197	0.421297	0.681915	0.573489	0.682106	0.492825	0.68197	0.421297	0.682109	0.594348	0.682089	0.304115	0.681874	0.545139	0.681915	0.573489	0.681916	0.370582	0.681874	0.545139	0.682109	0.594348
0.682691	1.79787	0.682802	0.422777	0.682747	0.571401	0.682938	0.493216	0.682802	0.422777	0.682942	0.595269	0.682922	0.303656	0.682706	0.542528	0.682747	0.571401	0.682748	0.368898	0.682706	0.542528	0.682942	0.595269
0.683523	1.79879	0.683634	0.424727	0.68358	0.569202	0.683771	0.493575	0.683634	0.424727	0.683774	0.595051	0.683754	0.303029	0.683538	0.540121	0.68358	0.569202	0.68358	0.36743	0.683538	0.540121	0.683774	0.595051
0.684355	1.79971	0.684467	0.426406	0.684412	0.567026	0.684603	0.49317	0.684467	0.426406	0.684606	0.594882	0.684586	0.303187	0.68437	0.539275	0.684412	0.567026	0.684412	0.366682	0.68437	0.539275	0.684606	0.594882
0.685188	1.80009	0.685299	0.428491	0.685244	0.565341	0.685436	0.493376	0.685299	0.428491	0.685439	0.595782	0.685419	0.303291	0.685202	0.538117	0.685244	0.565341	0.685244	0.36574	0.685202	0.538117	0.685439	0.595782
0.68602	1.80027	0.686131	0.43009	0.686076	0.56322	0.686268	0.493493	0.686131	0.43009	0.686271	0.596199	0.686251	0.302298	0.686034	0.536069	0.686076	0.56322	0.686077	0.365344	0.686034	0.536069	0.686271	0.596199
0.686852	1.79837	0.686963	0.431678	0.686908	0.562336	0.6871	0.493366	0.686963	0.431678	0.687103	0.59621	0.687083	0.301777	0.686867	0.533696	0.686908	0.562336	0.686909	0.365051	0.686867	0.533696	0.687103	0.59621
0.687684	1.79852	0.687795	0.432878	0.68774	0.560209	0.687933	0.493637	0.687795	0.432878	0.687936	0.59619	0.687916	0.302173	0.687699	0.532867	0.68774	0.560209	0.687741	0.365008	0.687699	0.532867	0.687936	0.59619
0.688516	1.79839	0.688628	0.434803	0.688572	0.558555	0.688765	0.494155	0.688628	0.434803	0.688768	0.596056	0.688748	0.302073	0.688531	0.53085	0.688572	0.558555	0.688573	0.365569	0.688531	0.53085	0.688768	0.596056
0.689349	1.79866	0.68946	0.43653	0.689405	0.55667	0.689597	0.494091	0.68946	0.43653	0.689601	0.595828	0.68958	0.300883	0.689363	0.529662	0.689405	0.55667	0.689405	0.365411	0.689363	0.529662	0.689601	0.595828
0.690181	1.79772	0.690292	0.438441	0.690237	0.555311	0.69043	0.494785	0.690292	0.438441	0.690433	0.595251	0.690413	0.299766	0.690195	0.52823	0.690237	0.555311	0.690237	0.36687	0.690195	0.52823	0.690433	0.595251
0.691013	1.79712	0.691124	0.440159	0.691069	0.553998	0.691262	0.495492	0.691124	0.440159	0.691265	0.594857	0.691245	0.299207	0.691028	0.526859	0.691069	0.553998	0.691069	0.367277	0.691028	0.526859	0.691265	0.594857
0.691845	1.79741	0.691957	0.441397	0.691901	0.551382	0.692094	0.495114	0.691957	0.441397	0.692098	0.593932	0.692078	0.297914	0.69186	0.525256	0.691901	0.551382	0.691902	0.367541	0.69186	0.525256	0.692098	0.593932
0.692678	1.7973	0.692789	0.443438	0.692733	0.549401	0.692927	0.495212	0.692789	0.443438	0.69293	0.592708	0.69291	0.297442	0.692692	0.522876	0.692733	0.549401	0.692734	0.36851	0.692692	0.522876	0.69293	0.592708
0.69351	1.79722	0.693621	0.445173	0.693565	0.548065	0.693759	0.495396	0.693621	0.445173	0.693762	0.591587	0.693742	0.297303	0.693524	0.521565	0.693565	0.548065	0.693566	0.370023	0.693524	0.521565	0.693762	0.591587
0.694342	1.79767	0.694453	0.446774	0.694397	0.547169	0.694591	0.496614	0.694453	0.446774	0.694595	0.590825	0.694575	0.296901	0.694356	0.520442	0.694397	0.547169	0.694398	0.37154	0.694356	0.520442	0.694595	0.590825
0.695174	1.79774	0.695285	0.448323	0.69523	0.545838	0.695424	0.497607	0.695285	0.448323	0.695427	0.589884	0.695407	0.297571	0.695189	0.518707	0.69523	0.545838	0.69523	0.372611	0.695189	0.518707	0.695427	0.589884
0.696007	1.79749	0.696118	0.450581	0.696062	0.54429	0.696256	0.497462	0.696118	0.450581	0.696259	0.587904	0.696239	0.298477	0.696021	0.517992	0.696062	0.54429	0.696062	0.374445	0.696021	0.517992	0.696259	0.587904
0.696839	1.79831	0.69695	0.451532	0.696894	0.543411	0.697088	0.49639	0.69695	0.451532	0.697092	0.586418	0.697072	0.298806	0.696853	0.518309	0.696894	0.543411	0.696894	0.375717	0.696853	0.518309	0.697092	0.586418
0.697671	1.79845	0.697782	0.452376	0.697726	0.542024	0.697921	0.495372	0.697782	0.452376	0.697924	0.585459	0.697904	0.298899	0.697685	0.517938	0.697726	0.542024	0.697727	0.377098	0.697685	0.517938	0.697924	0.585459
0.698503	1.79956	0.698614	0.453942	0.698558	0.541293	0.698753	0.494752	0.698614	0.453942	0.698757	0.584696	0.698736	0.29857	0.698517	0.51758	0.698558	0.541293	0.698559	0.378504	0.698517	0.51758	0.698757	0.584696
0.699335	1.79968	0.699447	0.455498	0.69939	0.53937	0.699586	0.494514	0.699447	0.455498	0.699589	0.584036	0.699569	0.298347	0.699349	0.516369	0.69939	0.53937	0.699391	0.380159	0.699349	0.516369	0.699589	0.584036
0.700168	1.80068	0.700279	0.456617	0.700222	0.537144	0.700418	0.494431	0.700279	0.456617	0.700421	0.582721	0.700401	0.298063	0.700182	0.515328	0.700222	0.537144	0.700223	0.382248	0.700182	0.515328	0.700421	0.582721
0.701	1.80078	0.701111	0.457614	0.701055	0.53484	0.70125	0.494252	0.701111	0.457614	0.701254	0.581844	0.701233	0.297243	0.701014	0.514528	0.701055	0.53484	0.701055	0.384621	0.701014	0.514528	0.701254	0.581844
0.701832	1.80006	0.701943	0.458965	0.701887	0.532554	0.702083	0.494414	0.701943	0.458965	0.702086	0.581677	0.702066	0.296933	0.701846	0.514783	0.701887	0.532554	0.701887	0.385128	0.701846	0.514783	0.702086	0.581677
0.702664	1.80173	0.702776	0.460705	0.702719	0.531716	0.702915	0.495096	0.702776	0.460705	0.702918	0.58048	0.702898	0.29677	0.702678	0.515303	0.702719	0.531716	0.702719	0.38634	0.702678	0.515303	0.702918	0.58048
0.703497	1.80244	0.703608	0.461187	0.703551	0.531499	0.703747	0.495212	0.703608	0.461187	0.703751	0.579672	0.70373	0.296714	0.70351	0.515472	0.703551	0.531499	0.703551	0.387985	0.70351	0.515472	0.703751	0.579672
0.704329	1.803	0.70444	0.461807	0.704383	0.530776	0.70458	0.49472	0.70444	0.461807	0.704583	0.579144	0.704563	0.296898	0.704343	0.515839	0.704383	0.530776	0.704384	0.389317	0.704343	0.515839	0.704583	0.579144
0.705161	1.8048	0.705272	0.462818	0.705215	0.530131	0.705412	0.494407	0.705272	0.462818	0.705416	0.577574	0.705395	0.296994	0.705175	0.515066	0.705215	0.530131	0.705216	0.390558	0.705175	0.515066	0.705416	0.577574
0.705993	1.80516	0.706104	0.462989	0.706047	0.529599	0.706244	0.494428	0.706104	0.462989	0.706248	0.57744	0.706228	0.296281	0.706007	0.514344	0.706047	0.529599	0.706048	0.391831	0.706007	0.514344	0.706248	0.57744
0.706825	1.80529	0.706937	0.463555	0.706879	0.528473	0.707077	0.493526	0.706937	0.463555	0.70708	0.57748	0.70706	0.29591	0.706839	0.513923	0.706879	0.528473	0.70688	0.393443	0.706839	0.513923	0.70708	0.57748
0.707658	1.80691	0.707769	0.463713	0.707712	0.529258	0.707909	0.492828	0.707769	0.463713	0.707913	0.576251	0.707892	0.296259	0.707671	0.514875	0.707712	0.529258	0.707712	0.394299	0.707671	0.514875	0.707913	0.576251
0.70849	1.80784	0.708601	0.462929	0.708544	0.52914	0.708741	0.492267	0.708601	0.462929	0.708745	0.574912	0.708725	0.296654	0.708503	0.515068	0.708544	0.52914	0.708544	0.396689	0.708503	0.515068	0.708745	0.574912
0.709322	1.8088	0.709433	0.462512	0.709376	0.52967	0.709574	0.491611	0.709433	0.462512	0.709577	0.573962	0.709557	0.296305	0.709336	0.514563	0.709376	0.52967	0.709376	0.398869	0.709336	0.514563	0.709577	0.573962
0.710154	1.80865	0.710266	0.462409	0.710208	0.528739	0.710406	0.491264	0.710266	0.462409	0.71041	0.573049	0.710389	0.295721	0.710168	0.513835	0.710208	0.528739	0.710209	0.399894	0.710168	0.513835	0.71041	0.573049
0.710987	1.80856	0.711098	0.462526	0.71104	0.528853	0.711239	0.491415	0.711098	0.462526	0.711242	0.571528	0.711222	0.296142	0.711	0.513716	0.71104	0.528853	0.711041	0.401635	0.711	0.513716	0.711242	0.571528
0.711819	1.80971	0.71193	0.463284	0.711872	0.529569	0.712071	0.491197	0.71193	0.463284	0.712075	0.569614	0.712054	0.29695	0.711832	0.514147	0.711872	0.529569	0.711873	0.401908	0.711832	0.514147	0.712075	0.569614
0.712651	1.81016	0.712762	0.463169	0.712704	0.530404	0.712903	0.491024	0.712762	0.463169	0.712907	0.568287	0.712886	0.297526	0.712664	0.515053	0.712704	0.530404	0.712705	0.402464	0.712664	0.515053	0.712907	0.568287
0.713483	1.81111	0.713594	0.462577	0.713537	0.530229	0.713736	0.490861	0.713594	0.462577	0.713739	0.56704	0.713719	0.297859	0.713497	0.515207	0.713537	0.530229	0.713537	0.40339	0.713497	0.515207	0.713739	0.56704
0.714316	1.81163	0.714427	0.461713	0.714369	0.531353	0.714568	0.491255	0.714427	0.461713	0.714572	0.565684	0.714551	0.298086	0.714329	0.515634	0.714369	0.531353	0.714369	0.403677	0.714329	0.515634	0.714572	0.565684
0.715148	1.81287	0.715259	0.460673	0.715201	0.531936	0.7154	0.491749	0.715259	0.460673	0.715404	0.563926	0.715383	0.29869	0.715161	0.515244	0.715201	0.531936	0.715201	0.40317	0.715161	0.515244	0.715404	0.563926
0.71598	1.81449	0.716091	0.460131	0.716033	0.532569	0.716233	0.492054	0.716091	0.460131	0.716236	0.561858	0.716216	0.299721	0.715993	0.515221	0.716033	0.532569	0.716034	0.40397	0.715993	0.515221	0.716236	0.561858
0.716812	1.81592	0.716923	0.45986	0.716865	0.532089	0.717065	0.49123	0.716923	0.45986	0.717069	0.559585	0.717048	0.300158	0.716825	0.516153	0.716865	0.532089	0.716866	0.405324	0.716825	0.516153	0.717069	0.559585
0.717645	1.81666	0.717756	0.460057	0.717697	0.533106	0.717897	0.490565	0.717756	0.460057	0.717901	0.558068	0.717881	0.300319	0.717658	0.51674	0.717697	0.533106	0.717698	0.405124	0.717658	0.51674	0.717901	0.558068
0.718477	1.81756	0.718588	0.459687	0.718529	0.534038	0.71873	0.490881	0.718588	0.459687	0.718733	0.556651	0.718713	0.300319	0.71849	0.517063	0.718529	0.534038	0.71853	0.40512	0.71849	0.517063	0.718733	0.556651
0.719309	1.81843	0.71942	0.457939	0.719362	0.53366	0.719562	0.490911	0.71942	0.457939	0.719566	0.555148	0.719545	0.300623	0.719322	0.51711	0.719362	0.53366	0.719362	0.405799	0.719322	0.51711	0.719566	0.555148
0.720141	1.81846	0.720252	0.456065	0.720194	0.533361	0.720394	0.490936	0.720252	0.456065	0.720398	0.553923	0.720378	0.302266	0.720154	0.5174	0.720194	0.533361	0.720194	0.405243	0.720154	0.5174	0.720398	0.553923
0.720973	1.81745	0.721084	0.454133	0.721026	0.533066	0.721227	0.490879	0.721084	0.454133	0.721231	0.552326	0.72121	0.303723	0.720986	0.516908	0.721026	0.533066	0.721026	0.406019	0.720986	0.516908	0.721231	0.552326
0.721806	1.81677	0.721917	0.452692	0.721858	0.532975	0.722059	0.490483	0.721917	0.452692	0.722063	0.5507	0.722042	0.30383	0.721819	0.516312	0.721858	0.532975	0.721859	0.406028	0.721819	0.516312	0.722063	0.5507
0.722638	1.81639	0.722749	0.452749	0.72269	0.533363	0.722892	0.489669	0.722749	0.452749	0.722895	0.548824	0.722875	0.303979	0.722651	0.5155	0.72269	0.533363	0.722691	0.406229	0.722651	0.5155	0.722895	0.548824
0.72347	1.81641	0.723581	0.451863	0.723522	0.53379	0.723724	0.489005	0.723581	0.451863	0.723728	0.54642	0.723707	0.304704	0.723483	0.515637	0.723522	0.53379	0.723523	0.406427	0.723483	0.515637	0.723728	0.54642
0.724302	1.8175	0.724413	0.451786	0.724354	0.535179	0.724556	0.488204	0.724413	0.451786	0.72456	0.544142	0.724539	0.305092	0.724315	0.516365	0.724354	0.535179	0.724355	0.406198	0.724315	0.516365	0.72456	0.544142
0.725135	1.81687	0.725246	0.451182	0.725187	0.536308	0.725389	0.487564	0.725246	0.451182	0.725392	0.542081	0.725372	0.305611	0.725147	0.517656	0.725187	0.536308	0.725187	0.406339	0.725147	0.517656	0.725392	0.542081
0.725967	1.81592	0.726078	0.449695	0.726019	0.536299	0.726221	0.487271	0.726078	0.449695	0.726225	0.540393	0.726204	0.306111	0.725979	0.517352	0.726019	0.536299	0.726019	0.405258	0.725979	0.517352	0.726225	0.540393
0.726799	1.81579	0.72691	0.449437	0.726851	0.537492	0.727053	0.486757	0.72691	0.449437	0.727057	0.537874	0.727036	0.306722	0.726812	0.517064	0.726851	0.537492	0.726851	0.405016	0.726812	0.517064	0.727057	0.537874
0.727631	1.81398	0.727742	0.44925	0.727683	0.537413	0.727886	0.486744	0.727742	0.44925	0.72789	0.53497	0.727869	0.307804	0.727644	0.517253	0.727683	0.537413	0.727683	0.404052	0.727644	0.517253	0.72789	0.53497
0.728464	1.81341	0.728575	0.448038	0.728515	0.536472	0.728718	0.48709	0.728575	0.448038	0.728722	0.532486	0.728701	0.308947	0.728476	0.517609	0.728515	0.536472	0.728516	0.40419	0.728476	0.517609	0.728722	0.532486
0.729296	1.8135	0.729407	0.447277	0.729347	0.53647	0.72955	0.487136	0.729407	0.447277	0.729554	0.530424	0.729533	0.309435	0.729308	0.517917	0.729347	0.53647	0.729348	0.403091	0.729308	0.517917	0.729554	0.530424
0.730128	1.81354	0.730239	0.446764	0.730179	0.536371	0.730383	0.487192	0.730239	0.446764	0.730387	0.52863	0.730366	0.30937	0.73014	0.518835	0.730179	0.536371	0.73018	0.402232	0.73014	0.518835	0.730387	0.52863
0.73096	1.81281	0.731071	0.446574	0.731012	0.537113	0.731215	0.488074	0.731071	0.446574	0.731219	0.527515	0.731198	0.309962	0.730973	0.518707	0.731012	0.537113	0.731012	0.402135	0.730973	0.518707	0.731219	0.527515
0.731792	1.81314	0.731903	0.445927	0.731844	0.537207	0.732047	0.48708	0.731903	0.445927	0.732051	0.526676	0.732031	0.310595	0.731805	0.51793	0.731844	0.537207	0.731844	0.401095	0.731805	0.51793	0.732051	0.526676
0.732625	1.8132	0.732736	0.444586	0.732676	0.53674	0.73288	0.485549	0.732736	0.444586	0.732884	0.52559	0.732863	0.311823	0.732637	0.517326	0.732676	0.53674	0.732676	0.400039	0.732637	0.517326	0.732884	0.52559
0.733457	1.81314	0.733568	0.443664	0.733508	0.538592	0.733712	0.484671	0.733568	0.443664	0.733716	0.524706	0.733695	0.312958	0.733469	0.518472	0.733508	0.538592	0.733508	0.398387	0.733469	0.518472	0.733716	0.524706
0.734289	1.8126	0.7344	0.442015	0.73434	0.539067	0.734545	0.484029	0.7344	0.442015	0.734549	0.523746	0.734528	0.313291	0.734301	0.519623	0.73434	0.539067	0.734341	0.396597	0.734301	0.519623	0.734549	0.523746
0.735121	1.8118	0.735232	0.440686	0.735172	0.539526	0.735377	0.483223	0.735232	0.440686	0.735381	0.52292	0.73536	0.313294	0.735133	0.52073	0.735172	0.539526	0.735173	0.395917	0.735133	0.52073	0.735381	0.52292
0.735954	1.81058	0.736065	0.438819	0.736004	0.539096	0.736209	0.481684	0.736065	0.438819	0.736213	0.521568	0.736192	0.314158	0.735966	0.52111	0.736004	0.539096	0.736005	0.392633	0.735966	0.52111	0.736213	0.521568
0.736786	1.80997	0.736897	0.4378	0.736836	0.538307	0.737042	0.480784	0.736897	0.4378	0.737046	0.519909	0.737025	0.314393	0.736798	0.521863	0.736836	0.538307	0.736837	0.390542	0.736798	0.521863	0.737046	0.519909
0.737618	1.8098	0.737729	0.436983	0.737669	0.53937	0.737874	0.480037	0.737729	0.436983	0.737878	0.519459	0.737857	0.314246	0.73763	0.522299	0.737669	0.53937	0.737669	0.388141	0.73763	0.522299	0.737878	0.519459
0.73845	1.80962	0.738561	0.437428	0.738501	0.539042	0.738706	0.47984	0.738561	0.437428	0.73871	0.518611	0.738689	0.314109	0.738462	0.522573	0.738501	0.539042	0.738501	0.386558	0.738462	0.522573	0.73871	0.518611
0.739283	1.80953	0.739393	0.438039	0.739333	0.540063	0.739539	0.479677	0.739393	0.438039	0.739543	0.517755	0.739522	0.314735	0.739294	0.523948	0.739333	0.540063	0.739333	0.385126	0.739294	0.523948	0.739543	0.517755
0.740115	1.80827	0.740226	0.43754	0.740165	0.539856	0.740371	0.479611	0.740226	0.43754	0.740375	0.516685	0.740354	0.315015	0.740127	0.525659	0.740165	0.539856	0.740166	0.383881	0.740127	0.525659	0.740375	0.516685
0.740947	1.80838	0.741058	0.43762	0.740997	0.54098	0.741203	0.479296	0.741058	0.43762	0.741207	0.51457	0.741186	0.314153	0.740959	0.525604	0.740997	0.54098	0.740998	0.381699	0.740959	0.525604	0.741207	0.51457
0.741779	1.80886	0.74189	0.437323	0.741829	0.542513	0.742036	0.478299	0.74189	0.437323	0.74204	0.513497	0.742019	0.313678	0.741791	0.526907	0.741829	0.542513	0.74183	0.3791	0.741791	0.526907	0.74204	0.513497
0.742611	1.80845	0.742722	0.4375	0.742661	0.543417	0.742868	0.477835	0.742722	0.4375	0.742872	0.512397	0.742851	0.314006	0.742623	0.527834	0.742661	0.543417	0.742662	0.377182	0.742623	0.527834	0.742872	0.512397
0.743444	1.80879	0.743555	0.437299	0.743494	0.544609	0.7437	0.477089	0.743555	0.437299	0.743705	0.510527	0.743684	0.314007	0.743455	0.528612	0.743494	0.544609	0.743494	0.375956	0.743455	0.528612	0.743705	0.510527
0.744276	1.80827	0.744387	0.437054	0.744326	0.545441	0.744533	0.476185	0.744387	0.437054	0.744537	0.509218	0.744516	0.3144	0.744288	0.528663	0.744326	0.545441	0.744326	0.373516	0.744288	0.528663	0.744537	0.509218
0.745108	1.80915	0.745219	0.438843	0.745158	0.545252	0.745365	0.475732	0.745219	0.438843	0.745369	0.507429	0.745348	0.31407	0.74512	0.528992	0.745158	0.545252	0.745158	0.369655	0.74512	0.528992	0.745369	0.507429
0.74594	1.80849	0.746051	0.439971	0.74599	0.544665	0.746197	0.475129	0.746051	0.439971	0.746202	0.505592	0.746181	0.313776	0.745952	0.528489	0.74599	0.544665	0.745991	0.367633	0.745952	0.528489	0.746202	0.505592
0.746773	1.80725	0.746883	0.440691	0.746822	0.545058	0.74703	0.474298	0.746883	0.440691	0.747034	0.504747	0.747013	0.313775	0.746784	0.530021	0.746822	0.545058	0.746823	0.366578	0.746784	0.530021	0.747034	0.504747
0.747605	1.80733	0.747716	0.441163	0.747654	0.545903	0.747862	0.473721	0.747716	0.441163	0.747866	0.504084	0.747845	0.314301	0.747616	0.53077	0.747654	0.545903	0.747655	0.365192	0.747616	0.53077	0.747866	0.504084
0.748437	1.80738	0.748548	0.44208	0.748486	0.547586	0.748695	0.474193	0.748548	0.44208	0.748699	0.503014	0.748678	0.314886	0.748448	0.530075	0.748486	0.547586	0.748487	0.363666	0.748448	0.530075	0.748699	0.503014
0.749269	1.80609	0.74938	0.443756	0.749319	0.547647	0.749527	0.473745	0.74938	0.443756	0.749531	0.502226	0.74951	0.315452	0.749281	0.529651	0.749319	0.547647	0.749319	0.361667	0.749281	0.529651	0.749531	0.502226
0.750102	1.80546	0.750212	0.445381	0.750151	0.547127	0.750359	0.473258	0.750212	0.445381	0.750364	0.500943	0.750342	0.315928	0.750113	0.52986	0.750151	0.547127	0.750151	0.359091	0.750113	0.52986	0.750364	0.500943
0.750934	1.80496	0.751045	0.447267	0.750983	0.54709	0.751192	0.472296	0.751045	0.447267	0.751196	0.500171	0.751175	0.316301	0.750945	0.531042	0.750983	0.54709	0.750983	0.35632	0.750945	0.531042	0.751196	0.500171
0.751766	1.80485	0.751877	0.448659	0.751815	0.548279	0.752024	0.471388	0.751877	0.448659	0.752028	0.499879	0.752007	0.316187	0.751777	0.531703	0.751815	0.548279	0.751815	0.355039	0.751777	0.531703	0.752028	0.499879
0.752598	1.80566	0.752709	0.449601	0.752647	0.548217	0.752856	0.470116	0.752709	0.449601	0.752861	0.498835	0.752839	0.31561	0.752609	0.53197	0.752647	0.548217	0.752648	0.352834	0.752609	0.53197	0.752861	0.498835
0.75343	1.80469	0.753541	0.450839	0.753479	0.54763	0.753689	0.468646	0.753541	0.450839	0.753693	0.49828	0.753672	0.315406	0.753442	0.531581	0.753479	0.54763	0.75348	0.351908	0.753442	0.531581	0.753693	0.49828
0.754263	1.80415	0.754373	0.45254	0.754311	0.54745	0.754521	0.467661	0.754373	0.45254	0.754525	0.49756	0.754504	0.31558	0.754274	0.530353	0.754311	0.54745	0.754312	0.35144	0.754274	0.530353	0.754525	0.49756
0.755095	1.80392	0.755206	0.454547	0.755144	0.547165	0.755353	0.466758	0.755206	0.454547	0.755358	0.496965	0.755337	0.315465	0.755106	0.530603	0.755144	0.547165	0.755144	0.349997	0.755106	0.530603	0.755358	0.496965
0.755927	1.80277	0.756038	0.456784	0.755976	0.547836	0.756186	0.465674	0.756038	0.456784	0.75619	0.496837	0.756169	0.315316	0.755938	0.530995	0.755976	0.547836	0.755976	0.348772	0.755938	0.530995	0.75619	0.496837
0.756759	1.80168	0.75687	0.45871	0.756808	0.548242	0.757018	0.464426	0.75687	0.45871	0.757023	0.49707	0.757001	0.315493	0.75677	0.530981	0.756808	0.548242	0.756808	0.347258	0.75677	0.530981	0.757023	0.49707
0.757592	1.79957	0.757702	0.460893	0.75764	0.548052	0.75785	0.463388	0.757702	0.460893	0.757855	0.497294	0.757834	0.31523	0.757603	0.530456	0.75764	0.548052	0.75764	0.344947	0.757603	0.530456	0.757855	0.497294
0.758424	1.79831	0.758535	0.46376	0.758472	0.5494	0.758683	0.463016	0.758535	0.46376	0.758687	0.497229	0.758666	0.315172	0.758435	0.529396	0.758472	0.5494	0.758473	0.343367	0.758435	0.529396	0.758687	0.497229
0.759256	1.79755	0.759367	0.466198	0.759304	0.549783	0.759515	0.46232	0.759367	0.466198	0.75952	0.496126	0.759498	0.315349	0.759267	0.528026	0.759304	0.549783	0.759305	0.34176	0.759267	0.528026	0.75952	0.496126
0.760088	1.79718	0.760199	0.468886	0.760136	0.549396	0.760348	0.460916	0.760199	0.468886	0.760352	0.495298	0.760331	0.31497	0.760099	0.528011	0.760136	0.549396	0.760137	0.34175	0.760099	0.528011	0.760352	0.495298
0.760921	1.79594	0.761031	0.471669	0.760969	0.550261	0.76118	0.459766	0.761031	0.471669	0.761184	0.494447	0.761163	0.314719	0.760931	0.528366	0.760969	0.550261	0.760969	0.34115	0.760931	0.528366	0.761184	0.494447
0.761753	1.79618	0.761864	0.473954	0.761801	0.551737	0.762012	0.458491	0.761864	0.473954	0.762017	0.494017	0.761995	0.314034	0.761763	0.527203	0.761801	0.551737	0.761801	0.340045	0.761763	0.527203	0.762017	0.494017
0.762585	1.79702	0.762696	0.476867	0.762633	0.553548	0.762845	0.457769	0.762696	0.476867	0.762849	0.493295	0.762828	0.313869	0.762596	0.527838	0.762633	0.553548	0.762633	0.338684	0.762596	0.527838	0.762849	0.493295
0.763417	1.79708	0.763528	0.479005	0.763465	0.55334	0.763677	0.456997	0.763528	0.479005	0.763681	0.492694	0.76366	0.314732	0.763428	0.52852	0.763465	0.55334	0.763465	0.337387	0.763428	0.52852	0.763681	0.492694
0.764249	1.7981	0.76436	0.481419	0.764297	0.5529	0.764509	0.45639	0.76436	0.481419	0.764514	0.491955	0.764492	0.315498	0.76426	0.527933	0.764297	0.5529	0.764297	0.337131	0.76426	0.527933	0.764514	0.491955
0.765082	1.79902	0.765192	0.484385	0.765129	0.552682	0.765342	0.455849	0.765192	0.484385	0.765346	0.491935	0.765325	0.316098	0.765092	0.527742	0.765129	0.552682	0.76513	0.336254	0.765092	0.527742	0.765346	0.491935
0.765914	1.79985	0.766025	0.4868	0.765961	0.551383	0.766174	0.455595	0.766025	0.4868	0.766179	0.492179	0.766157	0.316731	0.765924	0.527277	0.765961	0.551383	0.765962	0.336122	0.765924	0.527277	0.766179	0.492179
0.766746	1.79986	0.766857	0.489517	0.766794	0.551581	0.767006	0.455218	0.766857	0.489517	0.767011	0.492464	0.766989	0.316454	0.766757	0.527311	0.766794	0.551581	0.766794	0.335707	0.766757	0.527311	0.767011	0.492464
0.767578	1.79978	0.767689	0.492061	0.767626	0.551827	0.767839	0.453906	0.767689	0.492061	0.767843	0.493205	0.767822	0.316187	0.767589	0.526817	0.767626	0.551827	0.767626	0.336708	0.767589	0.526817	0.767843	0.493205
0.768411	1.79916	0.768521	0.494321	0.768458	0.551625	0.768671	0.452759	0.768521	0.494321	0.768676	0.493309	0.768654	0.315949	0.768421	0.526751	0.768458	0.551625	0.768458	0.3367	0.768421	0.526751	0.768676	0.493309
0.769243	1.80087	0.769354	0.496915	0.76929	0.552362	0.769503	0.4512	0.769354	0.496915	0.769508	0.493918	0.769487	0.316112	0.769253	0.526559	0.76929	0.552362	0.76929	0.335232	0.769253	0.526559	0.769508	0.493918
0.770075	1.80254	0.770186	0.499397	0.770122	0.552704	0.770336	0.449152	0.770186	0.499397	0.77034	0.494438	0.770319	0.31633	0.770085	0.525937	0.770122	0.552704	0.770122	0.333793	0.770085	0.525937	0.77034	0.494438
0.770907	1.80245	0.771018	0.501741	0.770954	0.553339	0.771168	0.447891	0.771018	0.501741	0.771173	0.494411	0.771151	0.317118	0.770918	0.524504	0.770954	0.553339	0.770955	0.334117	0.770918	0.524504	0.771173	0.494411
0.77174	1.80267	0.77185	0.503408	0.771786	0.554316	0.772	0.446639	0.77185	0.503408	0.772005	0.494153	0.771984	0.31837	0.77175	0.524241	0.771786	0.554316	0.771787	0.333096	0.77175	0.524241	0.772005	0.494153
0.772572	1.80267	0.772682	0.505046	0.772619	0.554418	0.772833	0.445301	0.772682	0.505046	0.772838	0.493866	0.772816	0.318629	0.772582	0.523623	0.772619	0.554418	0.772619	0.332703	0.772582	0.523623	0.772838	0.493866
0.773404	1.8035	0.773515	0.506835	0.773451	0.554146	0.773665	0.444023	0.773515	0.506835	0.77367	0.492828	0.773648	0.319271	0.773414	0.523645	0.773451	0.554146	0.773451	0.333072	0.773414	0.523645	0.77367	0.492828
0.774236	1.80409	0.774347	0.509187	0.774283	0.554534	0.774498	0.443669	0.774347	0.509187	0.774502	0.491719	0.774481	0.318903	0.774246	0.523775	0.774283	0.554534	0.774283	0.333064	0.774246	0.523775	0.774502	0.491719
0.775068	1.80595	0.775179	0.511221	0.775115	0.554683	0.77533	0.443799	0.775179	0.511221	0.775335	0.490992	0.775313	0.318702	0.775078	0.522294	0.775115	0.554683	0.775115	0.333171	0.775078	0.522294	0.775335	0.490992
0.775901	1.80669	0.776011	0.512087	0.775947	0.554897	0.776162	0.443548	0.776011	0.512087	0.776167	0.490776	0.776145	0.31942	0.775911	0.521651	0.775947	0.554897	0.775947	0.33324	0.775911	0.521651	0.776167	0.490776
0.776733	1.80745	0.776844	0.514036	0.776779	0.555877	0.776995	0.443099	0.776844	0.514036	0.776999	0.490873	0.776978	0.320372	0.776743	0.519687	0.776779	0.555877	0.77678	0.333156	0.776743	0.519687	0.776999	0.490873
0.777565	1.80947	0.777676	0.517046	0.777611	0.556026	0.777827	0.442999	0.777676	0.517046	0.777832	0.491529	0.77781	0.32063	0.777575	0.518757	0.777611	0.556026	0.777612	0.334241	0.777575	0.518757	0.777832	0.491529
0.778397	1.8097	0.778508	0.519445	0.778444	0.556873	0.778659	0.442031	0.778508	0.519445	0.778664	0.491773	0.778642	0.321315	0.778407	0.517498	0.778444	0.556873	0.778444	0.334938	0.778407	0.517498	0.778664	0.491773
0.77923	1.81017	0.77934	0.52078	0.779276	0.557708	0.779492	0.441505	0.77934	0.52078	0.779496	0.491285	0.779475	0.32248	0.779239	0.51694	0.779276	0.557708	0.779276	0.335388	0.779239	0.51694	0.779496	0.491285
0.780062	1.80976	0.780172	0.52091	0.780108	0.558724	0.780324	0.440818	0.780172	0.52091	0.780329	0.491791	0.780307	0.324069	0.780072	0.515422	0.780108	0.558724	0.780108	0.335504	0.780072	0.515422	0.780329	0.491791
0.780894	1.81104	0.781005	0.521212	0.78094	0.559051	0.781156	0.439976	0.781005	0.521212	0.781161	0.492157	0.781139	0.325388	0.780904	0.514668	0.78094	0.559051	0.78094	0.335263	0.780904	0.514668	0.781161	0.492157
0.781726	1.81151	0.781837	0.520964	0.781772	0.559342	0.781989	0.439279	0.781837	0.520964	0.781994	0.492594	0.781972	0.327014	0.781736	0.512943	0.781772	0.559342	0.781772	0.335153	0.781736	0.512943	0.781994	0.492594
0.782559	1.81186	0.782669	0.520952	0.782604	0.560123	0.782821	0.438132	0.782669	0.520952	0.782826	0.49358	0.782804	0.329159	0.782568	0.5126	0.782604	0.560123	0.782605	0.336417	0.782568	0.5126	0.782826	0.49358
0.783391	1.8115	0.783501	0.522067	0.783436	0.560558	0.783653	0.437766	0.783501	0.522067	0.783658	0.494222	0.783637	0.330687	0.7834	0.511811	0.783436	0.560558	0.783437	0.337856	0.7834	0.511811	0.783658	0.494222
0.784223	1.81201	0.784334	0.522176	0.784268	0.562022	0.784486	0.437083	0.784334	0.522176	0.784491	0.494135	0.784469	0.331754	0.784232	0.511346	0.784268	0.562022	0.784269	0.337899	0.784232	0.511346	0.784491	0.494135
0.785055	1.81241	0.785166	0.521728	0.785101	0.562309	0.785318	0.437047	0.785166	0.521728	0.785323	0.49417	0.785301	0.333012	0.785065	0.509987	0.785101	0.562309	0.785101	0.337791	0.785065	0.509987	0.785323	0.49417
0.785887	1.81367	0.785998	0.521711	0.785933	0.562396	0.786151	0.436789	0.785998	0.521711	0.786155	0.494779	0.786134	0.333903	0.785897	0.509092	0.785933	0.562396	0.785933	0.338566	0.785897	0.509092	0.786155	0.494779
0.78672	1.81301	0.78683	0.519981	0.786765	0.564127	0.786983	0.436655	0.78683	0.519981	0.786988	0.495156	0.786966	0.335298	0.786729	0.50869	0.786765	0.564127	0.786765	0.340256	0.786729	0.50869	0.786988	0.495156
0.787552	1.81349	0.787663	0.519544	0.787597	0.565293	0.787815	0.437367	0.787663	0.519544	0.78782	0.495368	0.787798	0.336603	0.787561	0.508819	0.787597	0.565293	0.787597	0.340163	0.787561	0.508819	0.78782	0.495368
0.788384	1.81431	0.788495	0.518123	0.788429	0.565559	0.788648	0.438498	0.788495	0.518123	0.788653	0.494734	0.788631	0.337176	0.788393	0.508061	0.788429	0.565559	0.788429	0.340113	0.788393	0.508061	0.788653	0.494734
0.789216	1.81605	0.789327	0.517686	0.789261	0.565898	0.78948	0.437647	0.789327	0.517686	0.789485	0.493368	0.789463	0.33768	0.789226	0.508491	0.789261	0.565898	0.789262	0.340054	0.789226	0.508491	0.789485	0.493368
0.790049	1.81697	0.790159	0.516442	0.790093	0.566705	0.790312	0.436796	0.790159	0.516442	0.790317	0.493122	0.790295	0.338756	0.790058	0.509352	0.790093	0.566705	0.790094	0.339786	0.790058	0.509352	0.790317	0.493122
0.790881	1.81864	0.790991	0.514239	0.790926	0.567153	0.791145	0.436986	0.790991	0.514239	0.79115	0.493225	0.791128	0.339681	0.79089	0.509857	0.790926	0.567153	0.790926	0.340634	0.79089	0.509857	0.79115	0.493225
0.791713	1.81942	0.791824	0.513192	0.791758	0.569001	0.791977	0.436951	0.791824	0.513192	0.791982	0.494126	0.79196	0.340609	0.791722	0.510594	0.791758	0.569001	0.791758	0.340427	0.791722	0.510594	0.791982	0.494126
0.792545	1.82007	0.792656	0.512022	0.79259	0.568996	0.792809	0.436845	0.792656	0.512022	0.792814	0.494573	0.792792	0.342087	0.792554	0.510067	0.79259	0.568996	0.79259	0.341139	0.792554	0.510067	0.792814	0.494573
0.793378	1.82149	0.793488	0.511635	0.793422	0.568886	0.793642	0.436815	0.793488	0.511635	0.793647	0.493917	0.793625	0.344517	0.793387	0.508745	0.793422	0.568886	0.793422	0.341894	0.793387	0.508745	0.793647	0.493917
0.79421	1.82232	0.79432	0.511119	0.794254	0.569888	0.794474	0.436829	0.79432	0.511119	0.794479	0.494619	0.794457	0.346667	0.794219	0.50854	0.794254	0.569888	0.794254	0.341592	0.794219	0.50854	0.794479	0.494619
0.795042	1.82392	0.795153	0.509264	0.795086	0.571391	0.795306	0.437153	0.795153	0.509264	0.795312	0.494817	0.79529	0.348428	0.795051	0.50812	0.795086	0.571391	0.795087	0.342679	0.795051	0.50812	0.795312	0.494817
0.795874	1.82579	0.795985	0.508401	0.795918	0.57319	0.796139	0.436621	0.795985	0.508401	0.796144	0.495119	0.796122	0.349944	0.795883	0.508614	0.795918	0.57319	0.795919	0.342368	0.795883	0.508614	0.796144	0.495119
0.796706	1.82604	0.796817	0.507371	0.796751	0.574332	0.796971	0.436573	0.796817	0.507371	0.796976	0.49495	0.796954	0.351938	0.796715	0.50838	0.796751	0.574332	0.796751	0.341565	0.796715	0.50838	0.796976	0.49495
0.797539	1.82932	0.797649	0.506106	0.797583	0.573893	0.797804	0.436271	0.797649	0.506106	0.797809	0.494849	0.797787	0.353745	0.797548	0.50879	0.797583	0.573893	0.797583	0.341944	0.797548	0.50879	0.797809	0.494849
0.798371	1.83121	0.798481	0.506466	0.798415	0.573467	0.798636	0.43599	0.798481	0.506466	0.798641	0.494672	0.798619	0.355445	0.79838	0.508919	0.798415	0.573467	0.798415	0.342975	0.79838	0.508919	0.798641	0.494672
0.799203	1.83301	0.799314	0.505937	0.799247	0.573528	0.799468	0.436092	0.799314	0.505937	0.799473	0.494157	0.799451	0.357913	0.799212	0.509346	0.799247	0.573528	0.799247	0.343669	0.799212	0.509346	0.799473	0.494157
0.800035	1.83462	0.800146	0.504788	0.800079	0.573552	0.800301	0.436862	0.800146	0.504788	0.800306	0.494085	0.800284	0.360112	0.800044	0.509346	0.800079	0.573552	0.800079	0.343422	0.800044	0.509346	0.800306	0.494085
0.800868	1.8358	0.800978	0.502634	0.800911	0.574444	0.801133	0.437363	0.800978	0.502634	0.801138	0.494562	0.801116	0.362397	0.800876	0.509944	0.800911	0.574444	0.800912	0.343419	0.800876	0.509944	0.801138	0.494562
0.8017	1.83701	0.80181	0.500419	0.801743	0.574577	0.801965	0.437049	0.80181	0.500419	0.80197	0.494563	0.801948	0.365359	0.801708	0.508865	0.801743	0.574577	0.801744	0.342942	0.801708	0.508865	0.80197	0.494563
0.802532	1.83912	0.802643	0.498789	0.802576	0.575591	0.802798	0.437046	0.802643	0.498789	0.802803	0.494817	0.802781	0.368292	0.802541	0.50723	0.802576	0.575591	0.802576	0.342208	0.802541	0.50723	0.802803	0.494817
0.803364	1.8409	0.803475	0.4978	0.803408	0.576491	0.80363	0.437415	0.803475	0.4978	0.803635	0.494117	0.803613	0.370966	0.803373	0.507179	0.803408	0.576491	0.803408	0.342428	0.803373	0.507179	0.803635	0.494117
0.804197	1.84319	0.804307	0.496511	0.80424	0.575343	0.804462	0.437708	0.804307	0.496511	0.804468	0.493477	0.804445	0.37262	0.804205	0.505849	0.80424	0.575343	0.80424	0.342724	0.804205	0.505849	0.804468	0.493477
0.805029	1.8456	0.805139	0.495556	0.805072	0.576711	0.805295	0.437925	0.805139	0.495556	0.8053	0.49246	0.805278	0.374157	0.805037	0.505195	0.805072	0.576711	0.805072	0.343526	0.805037	0.505195	0.8053	0.49246
0.805861	1.84799	0.805971	0.493602	0.805904	0.577373	0.806127	0.437899	0.805971	0.493602	0.806132	0.492637	0.80611	0.37655	0.805869	0.505575	0.805904	0.577373	0.805904	0.343618	0.805869	0.505575	0.806132	0.492637
0.806693	1.84941	0.806804	0.491478	0.806736	0.57823	0.806959	0.438451	0.806804	0.491478	0.806965	0.492765	0.806943	0.379002	0.806702	0.504563	0.806736	0.57823	0.806737	0.343655	0.806702	0.504563	0.806965	0.492765
0.807525	1.85132	0.807636	0.489943	0.807568	0.578706	0.807792	0.438467	0.807636	0.489943	0.807797	0.49205	0.807775	0.381347	0.807534	0.504668	0.807568	0.578706	0.807569	0.343467	0.807534	0.504668	0.807797	0.49205
0.808358	1.85365	0.808468	0.488112	0.808401	0.578938	0.808624	0.438912	0.808468	0.488112	0.808629	0.491377	0.808607	0.384193	0.808366	0.503904	0.808401	0.578938	0.808401	0.344754	0.808366	0.503904	0.808629	0.491377
0.80919	1.85687	0.8093	0.48649	0.809233	0.579832	0.809457	0.439773	0.8093	0.48649	0.809462	0.490422	0.80944	0.386439	0.809198	0.503035	0.809233	0.579832	0.809233	0.344102	0.809198	0.503035	0.809462	0.490422
0.810022	1.86028	0.810133	0.483697	0.810065	0.580575	0.810289	0.440398	0.810133	0.483697	0.810294	0.491191	0.810272	0.388498	0.81003	0.502526	0.810065	0.580575	0.810065	0.344112	0.81003	0.502526	0.810294	0.491191
0.810854	1.86314	0.810965	0.480182	0.810897	0.581181	0.811121	0.441631	0.810965	0.480182	0.811127	0.49158	0.811104	0.390468	0.810862	0.502019	0.810897	0.581181	0.810897	0.345087	0.810862	0.502019	0.811127	0.49158
0.811687	1.86575	0.811797	0.477948	0.811729	0.580912	0.811954	0.442165	0.811797	0.477948	0.811959	0.491798	0.811937	0.39262	0.811695	0.502139	0.811729	0.580912	0.811729	0.345458	0.811695	0.502139	0.811959	0.491798
0.812519	1.86841	0.812629	0.475249	0.812561	0.580791	0.812786	0.44224	0.812629	0.475249	0.812791	0.491952	0.812769	0.394682	0.812527	0.50204	0.812561	0.580791	0.812561	0.345517	0.812527	0.50204	0.812791	0.491952
0.813351	1.87106	0.813461	0.4721	0.813393	0.581795	0.813618	0.442431	0.813461	0.4721	0.813624	0.491067	0.813601	0.396193	0.813359	0.500776	0.813393	0.581795	0.813394	0.34604	0.813359	0.500776	0.813624	0.491067
0.814183	1.87313	0.814294	0.468967	0.814225	0.581994	0.814451	0.442137	0.814294	0.468967	0.814456	0.490506	0.814434	0.398925	0.814191	0.500989	0.814225	0.581994	0.814226	0.346307	0.814191	0.500989	0.814456	0.490506
0.815015	1.87554	0.815126	0.46602	0.815058	0.582968	0.815283	0.443469	0.815126	0.46602	0.815288	0.491157	0.815266	0.401743	0.815023	0.500657	0.815058	0.582968	0.815058	0.345713	0.815023	0.500657	0.815288	0.491157
0.815848	1.87766	0.815958	0.463255	0.81589	0.584187	0.816115	0.444128	0.815958	0.463255	0.816121	0.491704	0.816098	0.404792	0.815856	0.500882	0.81589	0.584187	0.81589	0.345929	0.815856	0.500882	0.816121	0.491704
0.81668	1.87856	0.81679	0.460535	0.816722	0.584242	0.816948	0.443953	0.81679	0.460535	0.816953	0.492152	0.816931	0.407987	0.816688	0.50062	0.816722	0.584242	0.816722	0.34579	0.816688	0.50062	0.816953	0.492152
0.817512	1.88075	0.817623	0.458731	0.817554	0.58448	0.81778	0.44418	0.817623	0.458731	0.817786	0.492588	0.817763	0.41035	0.81752	0.499775	0.817554	0.58448	0.817554	0.346245	0.81752	0.499775	0.817786	0.492588
0.818344	1.8842	0.818455	0.457812	0.818386	0.583974	0.818612	0.443804	0.818455	0.457812	0.818618	0.492829	0.818596	0.412091	0.818352	0.500193	0.818386	0.583974	0.818386	0.346501	0.818352	0.500193	0.818618	0.492829
0.819177	1.88608	0.819287	0.456154	0.819218	0.585706	0.819445	0.443919	0.819287	0.456154	0.81945	0.493155	0.819428	0.414705	0.819184	0.49967	0.819218	0.585706	0.819219	0.346487	0.819184	0.49967	0.81945	0.493155
0.820009	1.88892	0.820119	0.453838	0.82005	0.587284	0.820277	0.443599	0.820119	0.453838	0.820283	0.493622	0.82026	0.417504	0.820017	0.499039	0.82005	0.587284	0.820051	0.346128	0.820017	0.499039	0.820283	0.493622
0.820841	1.89251	0.820952	0.452084	0.820883	0.587805	0.821109	0.4436	0.820952	0.452084	0.821115	0.494471	0.821093	0.42015	0.820849	0.498364	0.820883	0.587805	0.820883	0.346911	0.820849	0.498364	0.821115	0.494471
0.821673	1.89545	0.821784	0.450496	0.821715	0.588803	0.821942	0.444123	0.821784	0.450496	0.821947	0.494321	0.821925	0.422242	0.821681	0.498144	0.821715	0.588803	0.821715	0.346986	0.821681	0.498144	0.821947	0.494321
0.822506	1.89831	0.822616	0.448173	0.822547	0.589693	0.822774	0.444467	0.822616	0.448173	0.82278	0.493804	0.822757	0.424569	0.822513	0.497001	0.822547	0.589693	0.822547	0.346608	0.822513	0.497001	0.82278	0.493804
0.823338	1.90222	0.823448	0.447426	0.823379	0.591345	0.823607	0.444772	0.823448	0.447426	0.823612	0.493728	0.82359	0.427135	0.823345	0.496162	0.823379	0.591345	0.823379	0.346824	0.823345	0.496162	0.823612	0.493728
0.82417	1.90625	0.82428	0.446243	0.824211	0.591731	0.824439	0.444864	0.82428	0.446243	0.824444	0.494153	0.824422	0.429803	0.824178	0.494569	0.824211	0.591731	0.824211	0.346226	0.824178	0.494569	0.824444	0.494153
0.825002	1.91004	0.825113	0.443997	0.825043	0.592247	0.825271	0.445526	0.825113	0.443997	0.825277	0.494865	0.825254	0.432576	0.82501	0.494011	0.825043	0.592247	0.825043	0.346447	0.82501	0.494011	0.825277	0.494865
0.825835	1.91367	0.825945	0.442906	0.825875	0.593855	0.826104	0.446034	0.825945	0.442906	0.826109	0.495562	0.826087	0.436742	0.825842	0.493577	0.825875	0.593855	0.825876	0.346861	0.825842	0.493577	0.826109	0.495562
0.826667	1.9181	0.826777	0.442787	0.826708	0.594661	0.826936	0.445284	0.826777	0.442787	0.826942	0.496099	0.826919	0.440998	0.826674	0.493499	0.826708	0.594661	0.826708	0.347319	0.826674	0.493499	0.826942	0.496099
0.827499	1.92118	0.827609	0.441924	0.82754	0.596239	0.827768	0.444171	0.827609	0.441924	0.827774	0.496012	0.827751	0.445237	0.827506	0.492756	0.82754	0.596239	0.82754	0.347657	0.827506	0.492756	0.827774	0.496012
0.828331	1.92486	0.828442	0.441114	0.828372	0.596885	0.828601	0.443541	0.828442	0.441114	0.828606	0.495694	0.828584	0.449195	0.828338	0.491439	0.828372	0.596885	0.828372	0.348114	0.828338	0.491439	0.828606	0.495694
0.829163	1.92846	0.829274	0.438852	0.829204	0.598034	0.829433	0.442035	0.829274	0.438852	0.829439	0.496156	0.829416	0.452847	0.829171	0.490894	0.829204	0.598034	0.829204	0.349342	0.829171	0.490894	0.829439	0.496156
0.829996	1.93233	0.830106	0.437218	0.830036	0.598912	0.830265	0.441409	0.830106	0.437218	0.830271	0.497234	0.830248	0.456775	0.830003	0.489446	0.830036	0.598912	0.830036	0.350041	0.830003	0.489446	0.830271	0.497234
0.830828	1.93544	0.830938	0.436441	0.830868	0.599503	0.831098	0.440203	0.830938	0.436441	0.831103	0.498156	0.831081	0.460719	0.830835	0.487094	0.830868	0.599503	0.830868	0.350864	0.830835	0.487094	0.831103	0.498156
0.83166	1.94023	0.83177	0.435307	0.8317	0.600088	0.83193	0.438911	0.83177	0.435307	0.831936	0.498323	0.831913	0.46479	0.831667	0.485197	0.8317	0.600088	0.831701	0.352358	0.831667	0.485197	0.831936	0.498323
0.832492	1.94422	0.832603	0.43501	0.832533	0.6018	0.832762	0.436741	0.832603	0.43501	0.832768	0.498294	0.832746	0.468584	0.832499	0.483257	0.832533	0.6018	0.832533	0.352939	0.832499	0.483257	0.832768	0.498294
0.833325	1.94826	0.833435	0.434289	0.833365	0.602576	0.833595	0.436242	0.833435	0.434289	0.833601	0.498577	0.833578	0.472543	0.833332	0.480708	0.833365	0.602576	0.833365	0.355054	0.833332	0.480708	0.833601	0.498577
0.834157	1.95239	0.834267	0.433072	0.834197	0.60477	0.834427	0.436002	0.834267	0.433072	0.834433	0.499198	0.83441	0.476148	0.834164	0.479532	0.834197	0.60477	0.834197	0.355998	0.834164	0.479532	0.834433	0.499198
0.834989	1.956	0.835099	0.430873	0.835029	0.606649	0.83526	0.435328	0.835099	0.430873	0.835265	0.499145	0.835243	0.48013	0.834996	0.478899	0.835029	0.606649	0.835029	0.356009	0.834996	0.478899	0.835265	0.499145
0.835821	1.95965	0.835932	0.430489	0.835861	0.608237	0.836092	0.435235	0.835932	0.430489	0.836098	0.499057	0.836075	0.484745	0.835828	0.478089	0.835861	0.608237	0.835861	0.357194	0.835828	0.478089	0.836098	0.499057
0.836654	1.96354	0.836764	0.429936	0.836693	0.608944	0.836924	0.434752	0.836764	0.429936	0.83693	0.498705	0.836907	0.488436	0.83666	0.477746	0.836693	0.608944	0.836693	0.357079	0.83666	0.477746	0.83693	0.498705
0.837486	1.96733	0.837596	0.428094	0.837525	0.60948	0.837757	0.43457	0.837596	0.428094	0.837762	0.498242	0.83774	0.491776	0.837492	0.476602	0.837525	0.60948	0.837526	0.357764	0.837492	0.476602	0.837762	0.498242
0.838318	1.97216	0.838428	0.427296	0.838358	0.611544	0.838589	0.432918	0.838428	0.427296	0.838595	0.498183	0.838572	0.494935	0.838325	0.475565	0.838358	0.611544	0.838358	0.358742	0.838325	0.475565	0.838595	0.498183
0.83915	1.97399	0.83926	0.425797	0.83919	0.613521	0.839421	0.432202	0.83926	0.425797	0.839427	0.498265	0.839404	0.499287	0.839157	0.474269	0.83919	0.613521	0.83919	0.359227	0.839157	0.474269	0.839427	0.498265
0.839982	1.977	0.840093	0.424459	0.840022	0.615598	0.840254	0.431816	0.840093	0.424459	0.840259	0.498165	0.840237	0.50406	0.839989	0.473186	0.840022	0.615598	0.840022	0.359841	0.839989	0.473186	0.840259	0.498165
0.840815	1.9807	0.840925	0.423565	0.840854	0.617863	0.841086	0.430217	0.840925	0.423565	0.841092	0.497696	0.841069	0.507558	0.840821	0.472177	0.840854	0.617863	0.840854	0.360503	0.840821	0.472177	0.841092	0.497696
0.841647	1.98545	0.841757	0.422335	0.841686	0.619702	0.841918	0.42855	0.841757	0.422335	0.841924	0.497409	0.841901	0.511221	0.841653	0.4711	0.841686	0.619702	0.841686	0.362134	0.841653	0.4711	0.841924	0.497409
0.842479	1.99099	0.842589	0.421886	0.842518	0.621212	0.842751	0.426716	0.842589	0.421886	0.842757	0.497201	0.842734	0.515211	0.842486	0.469822	0.842518	0.621212	0.842518	0.363223	0.842486	0.469822	0.842757	0.497201
0.843311	1.99657	0.843422	0.42223	0.84335	0.623895	0.843583	0.425667	0.843422	0.42223	0.843589	0.497737	0.843566	0.51932	0.843318	0.469651	0.84335	0.623895	0.843351	0.364305	0.843318	0.469651	0.843589	0.497737
0.844144	2.00174	0.844254	0.422051	0.844183	0.624968	0.844415	0.425128	0.844254	0.422051	0.844421	0.498461	0.844398	0.523229	0.84415	0.469128	0.844183	0.624968	0.844183	0.365143	0.84415	0.469128	0.844421	0.498461
0.844976	2.00632	0.845086	0.421325	0.845015	0.626573	0.845248	0.424834	0.845086	0.421325	0.845254	0.499448	0.845231	0.52652	0.844982	0.468545	0.845015	0.626573	0.845015	0.365748	0.844982	0.468545	0.845254	0.499448
0.845808	2.01049	0.845918	0.420215	0.845847	0.629242	0.84608	0.42422	0.845918	0.420215	0.846086	0.499659	0.846063	0.530974	0.845814	0.468582	0.845847	0.629242	0.845847	0.366053	0.845814	0.468582	0.846086	0.499659
0.84664	2.01521	0.84675	0.419444	0.846679	0.631012	0.846913	0.423676	0.84675	0.419444	0.846918	0.500363	0.846896	0.535471	0.846647	0.467827	0.846679	0.631012	0.846679	0.366341	0.846647	0.467827	0.846918	0.500363
0.847473	2.02023	0.847583	0.417972	0.847511	0.633146	0.847745	0.422772	0.847583	0.417972	0.847751	0.499502	0.847728	0.538934	0.847479	0.467543	0.847511	0.633146	0.847511	0.366494	0.847479	0.467543	0.847751	0.499502
0.848305	2.02507	0.848415	0.417282	0.848343	0.635549	0.848577	0.421266	0.848415	0.417282	0.848583	0.499092	0.84856	0.542592	0.848311	0.466896	0.848343	0.635549	0.848343	0.36754	0.848311	0.466896	0.848583	0.499092
0.849137	2.02905	0.849247	0.416586	0.849175	0.637835	0.84941	0.421714	0.849247	0.416586	0.849416	0.499306	0.849393	0.547377	0.849143	0.465763	0.849175	0.637835	0.849176	0.368048	0.849143	0.465763	0.849416	0.499306
0.849969	2.03389	0.850079	0.415653	0.850008	0.640733	0.850242	0.421079	0.850079	0.415653	0.850248	0.499576	0.850225	0.552627	0.849975	0.464811	0.850008	0.640733	0.850008	0.368008	0.849975	0.464811	0.850248	0.499576
0.850801	2.03806	0.850912	0.415618	0.85084	0.643214	0.851074	0.420269	0.850912	0.415618	0.85108	0.499572	0.851057	0.557375	0.850807	0.463633	0.85084	0.643214	0.85084	0.368772	0.850807	0.463633	0.85108	0.499572
0.851634	2.04246	0.851744	0.416486	0.851672	0.644939	0.851907	0.419641	0.851744	0.416486	0.851913	0.498926	0.85189	0.561997	0.85164	0.462692	0.851672	0.644939	0.851672	0.370084	0.85164	0.462692	0.851913	0.498926
0.852466	2.04641	0.852576	0.417499	0.852504	0.647679	0.852739	0.41842	0.852576	0.417499	0.852745	0.498795	0.852722	0.566928	0.852472	0.461288	0.852504	0.647679	0.852504	0.371564	0.852472	0.461288	0.852745	0.498795
0.853298	2.05135	0.853408	0.418308	0.853336	0.650607	0.853571	0.417439	0.853408	0.418308	0.853577	0.498743	0.853554	0.571804	0.853304	0.460812	0.853336	0.650607	0.853336	0.371735	0.853304	0.460812	0.853577	0.498743
0.85413	2.05564	0.854241	0.419389	0.854168	0.653184	0.854404	0.416822	0.854241	0.419389	0.85441	0.498442	0.854387	0.576635	0.854136	0.460227	0.854168	0.653184	0.854168	0.372219	0.854136	0.460227	0.85441	0.498442
0.854963	2.06098	0.855073	0.420893	0.855	0.655017	0.855236	0.416159	0.855073	0.420893	0.855242	0.4993	0.855219	0.581431	0.854968	0.459922	0.855	0.655017	0.855	0.372869	0.854968	0.459922	0.855242	0.4993
0.855795	2.06673	0.855905	0.421823	0.855833	0.656893	0.856068	0.415384	0.855905	0.421823	0.856075	0.499501	0.856052	0.58652	0.855801	0.459083	0.855833	0.656893	0.855833	0.372852	0.855801	0.459083	0.856075	0.499501
0.856627	2.07262	0.856737	0.422463	0.856665	0.659713	0.856901	0.414077	0.856737	0.422463	0.856907	0.499023	0.856884	0.590937	0.856633	0.45801	0.856665	0.659713	0.856665	0.373135	0.856633	0.45801	0.856907	0.499023
0.857459	2.07804	0.857569	0.424357	0.857497	0.661691	0.857733	0.413681	0.857569	0.424357	0.857739	0.499432	0.857716	0.594672	0.857465	0.456756	0.857497	0.661691	0.857497	0.373304	0.857465	0.456756	0.857739	0.499432
0.858292	2.08338	0.858402	0.4258	0.858329	0.664651	0.858566	0.413951	0.858402	0.4258	0.858572	0.499068	0.858549	0.598089	0.858297	0.456588	0.858329	0.664651	0.858329	0.374436	0.858297	0.456588	0.858572	0.499068
0.859124	2.08924	0.859234	0.426474	0.859161	0.667856	0.859398	0.413529	0.859234	0.426474	0.859404	0.498105	0.859381	0.602775	0.859129	0.456423	0.859161	0.667856	0.859161	0.375266	0.859129	0.456423	0.859404	0.498105
0.859956	2.09373	0.860066	0.426537	0.859993	0.671542	0.86023	0.41393	0.860066	0.426537	0.860236	0.496582	0.860213	0.608213	0.859962	0.456082	0.859993	0.671542	0.859993	0.376425	0.859962	0.456082	0.860236	0.496582
0.860788	2.09892	0.860898	0.427935	0.860825	0.673725	0.861063	0.413035	0.860898	0.427935	0.861069	0.495829	0.861046	0.613036	0.860794	0.455099	0.860825	0.673725	0.860825	0.377311	0.860794	0.455099	0.861069	0.495829
0.86162	2.10467	0.861731	0.429674	0.861658	0.67632	0.861895	0.413433	0.861731	0.429674	0.861901	0.495616	0.861878	0.618268	0.861626	0.454987	0.861658	0.67632	0.861658	0.377821	0.861626	0.454987	0.861901	0.495616
0.862453	2.10954	0.862563	0.430322	0.86249	0.678473	0.862727	0.413084	0.862563	0.430322	0.862733	0.494984	0.86271	0.622713	0.862458	0.455098	0.86249	0.678473	0.86249	0.378045	0.862458	0.455098	0.862733	0.494984
0.863285	2.11493	0.863395	0.430864	0.863322	0.681394	0.86356	0.412493	0.863395	0.430864	0.863566	0.494507	0.863543	0.627468	0.86329	0.454349	0.863322	0.681394	0.863322	0.379402	0.86329	0.454349	0.863566	0.494507
0.864117	2.11903	0.864227	0.432071	0.864154	0.684077	0.864392	0.412682	0.864227	0.432071	0.864398	0.493667	0.864375	0.631741	0.864122	0.453714	0.864154	0.684077	0.864154	0.38026	0.864122	0.453714	0.864398	0.493667
0.864949	2.12398	0.865059	0.432657	0.864986	0.686795	0.865224	0.412024	0.865059	0.432657	0.865231	0.492971	0.865207	0.636572	0.864955	0.45297	0.864986	0.686795	0.864986	0.380811	0.864955	0.45297	0.865231	0.492971
0.865782	2.12893	0.865892	0.432983	0.865818	0.689788	0.866057	0.412112	0.865892	0.432983	0.866063	0.49179	0.86604	0.642156	0.865787	0.453151	0.865818	0.689788	0.865818	0.3813	0.865787	0.453151	0.866063	0.49179
0.866614	2.13395	0.866724	0.43438	0.86665	0.692957	0.866889	0.410857	0.866724	0.43438	0.866895	0.490844	0.866872	0.648046	0.866619	0.452608	0.86665	0.692957	0.86665	0.381501	0.866619	0.452608	0.866895	0.490844
0.867446	2.13964	0.867556	0.434984	0.867482	0.694719	0.867721	0.410321	0.867556	0.434984	0.867728	0.490591	0.867704	0.652206	0.867451	0.45158	0.867482	0.694719	0.867483	0.382431	0.867451	0.45158	0.867728	0.490591
0.868278	2.14487	0.868388	0.434819	0.868315	0.69803	0.868554	0.410225	0.868388	0.434819	0.86856	0.490259	0.868537	0.656698	0.868283	0.450865	0.868315	0.69803	0.868315	0.383015	0.868283	0.450865	0.86856	0.490259
0.869111	2.15026	0.869221	0.435879	0.869147	0.701948	0.869386	0.410559	0.869221	0.435879	0.869392	0.490134	0.869369	0.6612	0.869116	0.450483	0.869147	0.701948	0.869147	0.383977	0.869116	0.450483	0.869392	0.490134
0.869943	2.1552	0.870053	0.435476	0.869979	0.704996	0.870218	0.409992	0.870053	0.435476	0.870225	0.490285	0.870202	0.666259	0.869948	0.450894	0.869979	0.704996	0.869979	0.38429	0.869948	0.450894	0.870225	0.490285
0.870775	2.16015	0.870885	0.436659	0.870811	0.708756	0.871051	0.41043	0.870885	0.436659	0.871057	0.489243	0.871034	0.671698	0.87078	0.451003	0.870811	0.708756	0.870811	0.384556	0.87078	0.451003	0.871057	0.489243
0.871607	2.16565	0.871717	0.437958	0.871643	0.713193	0.871883	0.409763	0.871717	0.437958	0.87189	0.489217	0.871866	0.676786	0.871612	0.450935	0.871643	0.713193	0.871643	0.385409	0.871612	0.450935	0.87189	0.489217
0.872439	2.17138	0.872549	0.438066	0.872475	0.716889	0.872716	0.411156	0.872549	0.438066	0.872722	0.48884	0.872699	0.681804	0.872444	0.451541	0.872475	0.716889	0.872475	0.385889	0.872444	0.451541	0.872722	0.48884
0.873272	2.17549	0.873382	0.437822	0.873307	0.720088	0.873548	0.41076	0.873382	0.437822	0.873554	0.48823	0.873531	0.68618	0.873276	0.453059	0.873307	0.720088	0.873307	0.386156	0.873276	0.453059	0.873554	0.48823
0.874104	2.17926	0.874214	0.437626	0.87414	0.723524	0.87438	0.411641	0.874214	0.437626	0.874387	0.487331	0.874363	0.690792	0.874109	0.45445	0.87414	0.723524	0.87414	0.386665	0.874109	0.45445	0.874387	0.487331
0.874936	2.18441	0.875046	0.438462	0.874972	0.72696	0.875213	0.411663	0.875046	0.438462	0.875219	0.486164	0.875196	0.695782	0.874941	0.455674	0.874972	0.72696	0.874972	0.386786	0.874941	0.455674	0.875219	0.486164
0.875768	2.18942	0.875878	0.439594	0.875804	0.729895	0.876045	0.411667	0.875878	0.439594	0.876051	0.48533	0.876028	0.70103	0.875773	0.456103	0.875804	0.729895	0.875804	0.386929	0.875773	0.456103	0.876051	0.48533
0.876601	2.19464	0.876711	0.44105	0.876636	0.733647	0.876877	0.412374	0.876711	0.44105	0.876884	0.485759	0.87686	0.705476	0.876605	0.456085	0.876636	0.733647	0.876636	0.387272	0.876605	0.456085	0.876884	0.485759
0.877433	2.2	0.877543	0.44172	0.877468	0.737021	0.87771	0.411793	0.877543	0.44172	0.877716	0.485705	0.877693	0.709469	0.877437	0.45627	0.877468	0.737021	0.877468	0.387259	0.877437	0.45627	0.877716	0.485705
0.878265	2.20425	0.878375	0.442943	0.8783	0.74116	0.878542	0.411085	0.878375	0.442943	0.878549	0.485202	0.878525	0.714733	0.87827	0.455672	0.8783	0.74116	0.8783	0.387506	0.87827	0.455672	0.878549	0.485202
0.879097	2.20849	0.879207	0.444359	0.879132	0.745706	0.879374	0.412183	0.879207	0.444359	0.879381	0.485594	0.879357	0.720506	0.879102	0.455387	0.879132	0.745706	0.879132	0.387498	0.879102	0.455387	0.879381	0.485594
0.87993	2.21293	0.88004	0.444741	0.879965	0.749743	0.880207	0.412731	0.88004	0.444741	0.880213	0.485661	0.88019	0.725314	0.879934	0.455513	0.879965	0.749743	0.879965	0.388336	0.879934	0.455513	0.880213	0.485661
0.880762	2.21874	0.880872	0.445196	0.880797	0.754084	0.881039	0.412105	0.880872	0.445196	0.881046	0.485335	0.881022	0.729625	0.880766	0.454575	0.880797	0.754084	0.880797	0.389421	0.880766	0.454575	0.881046	0.485335
0.881594	2.22392	0.881704	0.444971	0.881629	0.75945	0.881871	0.411504	0.881704	0.444971	0.881878	0.484446	0.881855	0.733843	0.881598	0.455017	0.881629	0.75945	0.881629	0.390246	0.881598	0.455017	0.881878	0.484446
0.882426	2.22903	0.882536	0.445249	0.882461	0.763984	0.882704	0.41195	0.882536	0.445249	0.88271	0.483719	0.882687	0.738831	0.882431	0.455164	0.882461	0.763984	0.882461	0.391111	0.882431	0.455164	0.88271	0.483719
0.883258	2.23317	0.883368	0.446163	0.883293	0.76837	0.883536	0.411636	0.883368	0.446163	0.883543	0.483325	0.883519	0.744286	0.883263	0.454644	0.883293	0.76837	0.883293	0.391493	0.883263	0.454644	0.883543	0.483325
0.884091	2.23786	0.884201	0.446401	0.884125	0.772681	0.884369	0.411627	0.884201	0.446401	0.884375	0.482814	0.884352	0.748812	0.884095	0.454526	0.884125	0.772681	0.884125	0.392381	0.884095	0.454526	0.884375	0.482814
0.884923	2.24182	0.885033	0.44588	0.884957	0.776679	0.885201	0.412035	0.885033	0.44588	0.885207	0.481601	0.885184	0.753793	0.884927	0.454443	0.884957	0.776679	0.884957	0.392678	0.884927	0.454443	0.885207	0.481601
0.885755	2.24587	0.885865	0.444585	0.88579	0.781432	0.886033	0.41159	0.885865	0.444585	0.88604	0.481242	0.886016	0.758679	0.885759	0.454854	0.88579	0.781432	0.88579	0.393307	0.885759	0.454854	0.88604	0.481242
0.886587	2.2506	0.886697	0.443812	0.886622	0.785401	0.886866	0.410621	0.886697	0.443812	0.886872	0.480621	0.886849	0.763642	0.886591	0.455176	0.886622	0.785401	0.886622	0.394317	0.886591	0.455176	0.886872	0.480621
0.88742	2.2555	0.88753	0.444792	0.887454	0.790099	0.887698	0.410031	0.88753	0.444792	0.887705	0.481045	0.887681	0.768045	0.887424	0.454627	0.887454	0.790099	0.887454	0.39587	0.887424	0.454627	0.887705	0.481045
0.888252	2.25999	0.888362	0.444882	0.888286	0.795445	0.88853	0.409317	0.888362	0.444882	0.888537	0.480857	0.888513	0.772423	0.888256	0.453965	0.888286	0.795445	0.888286	0.396719	0.888256	0.453965	0.888537	0.480857
0.889084	2.26416	0.889194	0.445498	0.889118	0.800931	0.889363	0.40941	0.889194	0.445498	0.889369	0.480277	0.889346	0.777211	0.889088	0.453248	0.889118	0.800931	0.889118	0.397886	0.889088	0.453248	0.889369	0.480277
0.889916	2.26861	0.890026	0.445631	0.88995	0.805382	0.890195	0.41023	0.890026	0.445631	0.890202	0.479971	0.890178	0.782224	0.88992	0.452824	0.88995	0.805382	0.88995	0.398803	0.88992	0.452824	0.890202	0.479971
0.890749	2.27334	0.890858	0.446181	0.890782	0.809975	0.891027	0.408809	0.890858	0.446181	0.891034	0.480285	0.89101	0.786363	0.890752	0.453255	0.890782	0.809975	0.890782	0.399385	0.890752	0.453255	0.891034	0.480285
0.891581	2.27773	0.891691	0.44679	0.891615	0.814432	0.89186	0.408508	0.891691	0.44679	0.891866	0.480126	0.891843	0.789699	0.891585	0.453042	0.891615	0.814432	0.891614	0.400349	0.891585	0.453042	0.891866	0.480126
0.892413	2.2824	0.892523	0.446468	0.892447	0.818605	0.892692	0.408276	0.892523	0.446468	0.892699	0.479787	0.892675	0.794595	0.892417	0.453842	0.892447	0.818605	0.892447	0.400841	0.892417	0.453842	0.892699	0.479787
0.893245	2.28636	0.893355	0.445962	0.893279	0.823972	0.893524	0.407868	0.893355	0.445962	0.893531	0.478549	0.893507	0.799285	0.893249	0.454012	0.893279	0.823972	0.893279	0.401938	0.893249	0.454012	0.893531	0.478549
0.894077	2.29101	0.894187	0.445582	0.894111	0.829549	0.894357	0.408149	0.894187	0.445582	0.894364	0.477365	0.89434	0.803694	0.894081	0.454164	0.894111	0.829549	0.894111	0.402757	0.894081	0.454164	0.894364	0.477365
0.89491	2.29469	0.89502	0.445133	0.894943	0.834829	0.895189	0.409403	0.89502	0.445133	0.895196	0.476599	0.895172	0.808035	0.894913	0.453054	0.894943	0.834829	0.894943	0.404912	0.894913	0.453054	0.895196	0.476599
0.895742	2.29912	0.895852	0.444424	0.895775	0.840718	0.896021	0.409531	0.895852	0.444424	0.896028	0.476044	0.896005	0.812718	0.895746	0.453075	0.895775	0.840718	0.895775	0.40658	0.895746	0.453075	0.896028	0.476044
0.896574	2.30319	0.896684	0.443807	0.896607	0.846211	0.896854	0.409089	0.896684	0.443807	0.896861	0.474896	0.896837	0.816865	0.896578	0.453196	0.896607	0.846211	0.896607	0.407871	0.896578	0.453196	0.896861	0.474896
0.897406	2.30732	0.897516	0.443964	0.897439	0.851346	0.897686	0.409076	0.897516	0.443964	0.897693	0.473944	0.897669	0.821661	0.89741	0.453409	0.897439	0.851346	0.897439	0.410091	0.89741	0.453409	0.897693	0.473944
0.898239	2.31067	0.898348	0.443057	0.898272	0.85614	0.898519	0.408363	0.898348	0.443057	0.898525	0.47325	0.898502	0.826781	0.898242	0.453852	0.898272	0.85614	0.898272	0.411736	0.898242	0.453852	0.898525	0.47325
0.899071	2.31392	0.899181	0.441411	0.899104	0.861886	0.899351	0.407371	0.899181	0.441411	0.899358	0.471404	0.899334	0.83251	0.899074	0.453542	0.899104	0.861886	0.899104	0.413853	0.899074	0.453542	0.899358	0.471404
0.899903	2.31758	0.900013	0.44002	0.899936	0.867415	0.900183	0.406323	0.900013	0.44002	0.90019	0.470531	0.900166	0.838464	0.899906	0.453158	0.899936	0.867415	0.899936	0.415495	0.899906	0.453158	0.90019	0.470531
0.900735	2.32081	0.900845	0.439881	0.900768	0.873371	0.901016	0.40586	0.900845	0.439881	0.901022	0.470345	0.900999	0.843191	0.900739	0.453502	0.900768	0.873371	0.900768	0.41605	0.900739	0.453502	0.901022	0.470345
0.901568	2.32516	0.901677	0.4388	0.9016	0.878146	0.901848	0.405136	0.901677	0.4388	0.901855	0.470502	0.901831	0.847533	0.901571	0.453189	0.9016	0.878146	0.9016	0.41689	0.901571	0.453189	0.901855	0.470502
0.9024	2.32951	0.90251	0.437115	0.902432	0.883777	0.90268	0.405636	0.90251	0.437115	0.902687	0.470219	0.902663	0.852719	0.902403	0.45304	0.902432	0.883777	0.902432	0.418178	0.902403	0.45304	0.902687	0.470219
0.903232	2.33411	0.903342	0.435204	0.903264	0.888832	0.903513	0.404843	0.903342	0.435204	0.90352	0.469309	0.903496	0.8563	0.903235	0.452699	0.903264	0.888832	0.903264	0.420081	0.903235	0.452699	0.90352	0.469309
0.904064	2.3381	0.904174	0.434093	0.904097	0.894342	0.904345	0.40463	0.904174	0.434093	0.904352	0.468658	0.904328	0.860569	0.904067	0.451569	0.904097	0.894342	0.904097	0.421273	0.904067	0.451569	0.904352	0.468658
0.904896	2.34185	0.905006	0.433951	0.904929	0.899908	0.905177	0.405323	0.905006	0.433951	0.905184	0.468161	0.90516	0.865727	0.9049	0.451637	0.904929	0.899908	0.904929	0.422001	0.9049	0.451637	0.905184	0.468161
0.905729	2.34634	0.905838	0.433284	0.905761	0.905288	0.90601	0.404772	0.905838	0.433284	0.906017	0.467552	0.905993	0.87098	0.905732	0.451377	0.905761	0.905288	0.905761	0.423614	0.905732	0.451377	0.906017	0.467552
0.906561	2.3503	0.906671	0.433169	0.906593	0.910509	0.906842	0.404971	0.906671	0.433169	0.906849	0.467377	0.906825	0.874558	0.906564	0.450992	0.906593	0.910509	0.906593	0.425099	0.906564	0.450992	0.906849	0.467377
0.907393	2.35425	0.907503	0.431608	0.907425	0.915864	0.907674	0.404072	0.907503	0.431608	0.907681	0.467841	0.907658	0.87731	0.907396	0.450114	0.907425	0.915864	0.907425	0.426768	0.907396	0.450114	0.907681	0.467841
0.908225	2.3584	0.908335	0.430298	0.908257	0.921817	0.908507	0.404116	0.908335	0.430298	0.908514	0.466505	0.90849	0.880917	0.908228	0.449296	0.908257	0.921817	0.908257	0.428717	0.908228	0.449296	0.908514	0.466505
0.909058	2.36126	0.909167	0.429273	0.909089	0.927647	0.909339	0.403892	0.909167	0.429273	0.909346	0.465385	0.909322	0.885391	0.909061	0.448821	0.909089	0.927647	0.909089	0.43013	0.909061	0.448821	0.909346	0.465385
0.90989	2.36402	0.91	0.428272	0.909922	0.933515	0.910172	0.404481	0.91	0.428272	0.910179	0.464301	0.910155	0.889329	0.909893	0.447965	0.909922	0.933515	0.909922	0.432252	0.909893	0.447965	0.910179	0.464301
0.910722	2.36713	0.910832	0.427891	0.910754	0.939072	0.911004	0.404175	0.910832	0.427891	0.911011	0.463468	0.910987	0.89328	0.910725	0.44664	0.910754	0.939072	0.910754	0.433815	0.910725	0.44664	0.911011	0.463468
0.911554	2.37048	0.911664	0.428774	0.911586	0.945443	0.911836	0.405239	0.911664	0.428774	0.911843	0.462477	0.911819	0.895991	0.911557	0.445738	0.911586	0.945443	0.911586	0.435708	0.911557	0.445738	0.911843	0.462477
0.912387	2.37416	0.912496	0.429328	0.912418	0.950724	0.912669	0.405432	0.912496	0.429328	0.912676	0.462399	0.912652	0.898931	0.912389	0.444025	0.912418	0.950724	0.912418	0.437792	0.912389	0.444025	0.912676	0.462399
0.913219	2.37792	0.913329	0.429191	0.91325	0.955369	0.913501	0.406071	0.913329	0.429191	0.913508	0.460435	0.913484	0.902468	0.913221	0.442674	0.91325	0.955369	0.91325	0.43872	0.913221	0.442674	0.913508	0.460435
0.914051	2.38162	0.914161	0.429697	0.914082	0.960918	0.914333	0.405131	0.914161	0.429697	0.91434	0.459587	0.914316	0.905988	0.914054	0.441759	0.914082	0.960918	0.914082	0.439975	0.914054	0.441759	0.91434	0.459587
0.914883	2.38555	0.914993	0.430631	0.914914	0.966428	0.915166	0.406564	0.914993	0.430631	0.915173	0.45903	0.915149	0.909619	0.914886	0.440451	0.914914	0.966428	0.914914	0.442232	0.914886	0.440451	0.915173	0.45903
0.915715	2.38959	0.915825	0.430981	0.915747	0.971341	0.915998	0.406114	0.915825	0.430981	0.916005	0.458592	0.915981	0.912924	0.915718	0.438988	0.915747	0.971341	0.915746	0.444748	0.915718	0.438988	0.916005	0.458592
0.916548	2.39316	0.916657	0.430168	0.916579	0.976312	0.91683	0.405552	0.916657	0.430168	0.916838	0.458289	0.916813	0.91531	0.91655	0.437651	0.916579	0.976312	0.916579	0.446623	0.91655	0.437651	0.916838	0.458289
0.91738	2.39651	0.91749	0.430047	0.917411	0.981333	0.917663	0.405622	0.91749	0.430047	0.91767	0.457487	0.917646	0.918135	0.917382	0.436797	0.917411	0.981333	0.917411	0.44821	0.917382	0.436797	0.91767	0.457487
0.918212	2.40009	0.918322	0.429473	0.918243	0.985692	0.918495	0.404857	0.918322	0.429473	0.918502	0.456729	0.918478	0.921507	0.918215	0.435827	0.918243	0.985692	0.918243	0.449664	0.918215	0.435827	0.918502	0.456729
0.919044	2.40343	0.919154	0.428507	0.919075	0.99027	0.919327	0.404974	0.919154	0.428507	0.919335	0.455458	0.919311	0.924741	0.919047	0.434292	0.919075	0.99027	0.919075	0.451862	0.919047	0.434292	0.919335	0.455458
0.919877	2.40709	0.919986	0.42756	0.919907	0.995124	0.92016	0.405085	0.919986	0.42756	0.920167	0.454922	0.920143	0.927714	0.919879	0.433071	0.919907	0.995124	0.919907	0.453837	0.919879	0.433071	0.920167	0.454922
0.920709	2.41028	0.920819	0.426312	0.920739	1.00015	0.920992	0.404094	0.920819	0.426312	0.920999	0.4533	0.920975	0.929824	0.920711	0.432463	0.920739	1.00015	0.920739	0.456858	0.920711	0.432463	0.920999	0.4533
0.921541	2.4135	0.921651	0.425977	0.921572	1.00472	0.921825	0.403131	0.921651	0.425977	0.921832	0.451047	0.921808	0.933863	0.921543	0.431937	0.921572	1.00472	0.921571	0.459111	0.921543	0.431937	0.921832	0.451047
0.922373	2.41734	0.922483	0.425849	0.922404	1.00953	0.922657	0.403771	0.922483	0.425849	0.922664	0.448875	0.92264	0.937283	0.922376	0.431407	0.922404	1.00953	0.922404	0.460899	0.922376	0.431407	0.922664	0.448875
0.923205	2.42065	0.923315	0.426388	0.923236	1.01381	0.923489	0.404082	0.923315	0.426388	0.923496	0.448614	0.923472	0.940543	0.923208	0.42942	0.923236	1.01381	0.923236	0.462708	0.923208	0.42942	0.923496	0.448614
0.924038	2.42431	0.924147	0.425869	0.924068	1.01868	0.924322	0.404132	0.924147	0.425869	0.924329	0.4482	0.924305	0.943753	0.92404	0.427021	0.924068	1.01868	0.924068	0.464141	0.92404	0.427021	0.924329	0.4482
0.92487	2.42798	0.92498	0.42543	0.9249	1.02383	0.925154	0.403595	0.92498	0.42543	0.925161	0.447434	0.925137	0.946235	0.924872	0.425427	0.9249	1.02383	0.9249	0.466107	0.924872	0.425427	0.925161	0.447434
0.925702	2.43083	0.925812	0.425276	0.925732	1.02844	0.925986	0.403102	0.925812	0.425276	0.925994	0.446945	0.925969	0.949044	0.925704	0.424238	0.925732	1.02844	0.925732	0.468725	0.925704	0.424238	0.925994	0.446945
0.926534	2.43359	0.926644	0.426091	0.926564	1.03279	0.926819	0.40222	0.926644	0.426091	0.926826	0.447098	0.926802	0.951815	0.926536	0.422422	0.926564	1.03279	0.926564	0.471525	0.926536	0.422422	0.926826	0.447098
0.927367	2.43668	0.927476	0.426945	0.927397	1.03774	0.927651	0.402809	0.927476	0.426945	0.927658	0.445987	0.927634	0.954409	0.927369	0.420733	0.927397	1.03774	0.927396	0.47402	0.927369	0.420733	0.927658	0.445987
0.928199	2.43891	0.928309	0.429112	0.928229	1.04254	0.928483	0.402579	0.928309	0.429112	0.928491	0.444757	0.928466	0.956354	0.928201	0.419888	0.928229	1.04254	0.928229	0.476044	0.928201	0.419888	0.928491	0.444757
0.929031	2.44143	0.929141	0.429365	0.929061	1.04708	0.929316	0.401868	0.929141	0.429365	0.929323	0.443177	0.929299	0.959139	0.929033	0.41908	0.929061	1.04708	0.929061	0.477908	0.929033	0.41908	0.929323	0.443177
0.929863	2.4436	0.929973	0.430282	0.929893	1.0515	0.930148	0.402127	0.929973	0.430282	0.930155	0.441998	0.930131	0.962134	0.929865	0.418409	0.929893	1.0515	0.929893	0.480303	0.929865	0.418409	0.930155	0.441998
0.930696	2.44569	0.930805	0.431634	0.930725	1.05617	0.93098	0.402947	0.930805	0.431634	0.930988	0.442463	0.930963	0.965694	0.930697	0.417198	0.930725	1.05617	0.930725	0.482276	0.930697	0.417198	0.930988	0.442463
0.931528	2.44797	0.931637	0.433124	0.931557	1.06069	0.931813	0.40228	0.931637	0.433124	0.93182	0.4424	0.931796	0.967372	0.93153	0.415959	0.931557	1.06069	0.931557	0.48412	0.93153	0.415959	0.93182	0.4424
0.93236	2.45116	0.93247	0.433814	0.932389	1.06533	0.932645	0.402832	0.93247	0.433814	0.932653	0.440995	0.932628	0.969986	0.932362	0.414904	0.932389	1.06533	0.932389	0.487481	0.932362	0.414904	0.932653	0.440995
0.933192	2.45375	0.933302	0.434532	0.933222	1.06947	0.933478	0.402675	0.933302	0.434532	0.933485	0.439646	0.933461	0.973011	0.933194	0.414036	0.933222	1.06947	0.933221	0.490372	0.933194	0.414036	0.933485	0.439646
0.934025	2.45571	0.934134	0.435595	0.934054	1.07421	0.93431	0.402444	0.934134	0.435595	0.934317	0.439329	0.934293	0.975823	0.934026	0.412966	0.934054	1.07421	0.934053	0.493156	0.934026	0.412966	0.934317	0.439329
0.934857	2.45852	0.934966	0.436767	0.934886	1.07817	0.935142	0.401388	0.934966	0.436767	0.93515	0.44002	0.935125	0.978328	0.934858	0.41161	0.934886	1.07817	0.934886	0.495554	0.934858	0.41161	0.93515	0.44002
0.935689	2.46114	0.935799	0.437708	0.935718	1.08122	0.935975	0.400415	0.935799	0.437708	0.935982	0.43942	0.935958	0.981462	0.935691	0.410714	0.935718	1.08122	0.935718	0.497566	0.935691	0.410714	0.935982	0.43942
0.936521	2.46367	0.936631	0.438572	0.93655	1.08503	0.936807	0.399314	0.936631	0.438572	0.936814	0.438716	0.93679	0.984241	0.936523	0.410476	0.93655	1.08503	0.93655	0.49928	0.936523	0.410476	0.936814	0.438716
0.937353	2.46656	0.937463	0.439756	0.937382	1.08868	0.937639	0.399181	0.937463	0.439756	0.937647	0.43777	0.937622	0.986218	0.937355	0.409352	0.937382	1.08868	0.937382	0.50164	0.937355	0.409352	0.937647	0.43777
0.938186	2.4682	0.938295	0.441359	0.938214	1.09268	0.938472	0.39885	0.938295	0.441359	0.938479	0.437524	0.938455	0.989127	0.938187	0.408345	0.938214	1.09268	0.938214	0.50494	0.938187	0.408345	0.938479	0.437524
0.939018	2.47086	0.939128	0.442307	0.939047	1.09764	0.939304	0.39908	0.939128	0.442307	0.939312	0.437155	0.939287	0.990513	0.939019	0.406777	0.939047	1.09764	0.939046	0.507973	0.939019	0.406777	0.939312	0.437155
0.93985	2.47413	0.93996	0.445194	0.939879	1.10165	0.940136	0.399612	0.93996	0.445194	0.940144	0.437184	0.940119	0.991837	0.939851	0.405426	0.939879	1.10165	0.939878	0.511362	0.939851	0.405426	0.940144	0.437184
0.940682	2.4771	0.940792	0.44701	0.940711	1.10504	0.940969	0.399404	0.940792	0.44701	0.940976	0.437842	0.940952	0.993808	0.940684	0.404862	0.940711	1.10504	0.940711	0.514286	0.940684	0.404862	0.940976	0.437842
0.941515	2.48057	0.941624	0.448572	0.941543	1.10884	0.941801	0.399906	0.941624	0.448572	0.941809	0.4379	0.941784	0.995178	0.941516	0.404353	0.941543	1.10884	0.941543	0.516954	0.941516	0.404353	0.941809	0.4379
0.942347	2.48316	0.942456	0.45013	0.942375	1.11245	0.942633	0.39872	0.942456	0.45013	0.942641	0.438882	0.942616	0.995973	0.942348	0.403235	0.942375	1.11245	0.942375	0.520433	0.942348	0.403235	0.942641	0.438882
0.943179	2.4845	0.943289	0.452306	0.943207	1.11697	0.943466	0.398842	0.943289	0.452306	0.943473	0.43869	0.943449	0.997987	0.94318	0.402142	0.943207	1.11697	0.943207	0.523915	0.94318	0.402142	0.943473	0.43869
0.944011	2.48608	0.944121	0.454016	0.944039	1.12084	0.944298	0.397682	0.944121	0.454016	0.944306	0.438248	0.944281	0.999331	0.944012	0.40111	0.944039	1.12084	0.944039	0.527177	0.944012	0.40111	0.944306	0.438248
0.944844	2.48815	0.944953	0.455208	0.944871	1.12456	0.94513	0.397293	0.944953	0.455208	0.945138	0.438482	0.945114	1.00182	0.944845	0.400208	0.944871	1.12456	0.944871	0.530224	0.944845	0.400208	0.945138	0.438482
0.945676	2.49025	0.945785	0.456993	0.945704	1.12849	0.945963	0.396371	0.945785	0.456993	0.94597	0.438339	0.945946	1.00364	0.945677	0.399415	0.945704	1.12849	0.945703	0.532817	0.945677	0.399415	0.94597	0.438339
0.946508	2.49271	0.946618	0.458777	0.946536	1.13275	0.946795	0.396245	0.946618	0.458777	0.946803	0.43836	0.946778	1.00447	0.946509	0.398747	0.946536	1.13275	0.946536	0.535627	0.946509	0.398747	0.946803	0.43836
0.94734	2.49551	0.94745	0.461257	0.947368	1.13714	0.947628	0.395797	0.94745	0.461257	0.947635	0.439454	0.947611	1.00554	0.947341	0.39816	0.947368	1.13714	0.947368	0.538685	0.947341	0.39816	0.947635	0.439454
0.948172	2.4974	0.948282	0.46306	0.9482	1.14164	0.94846	0.395592	0.948282	0.46306	0.948468	0.439062	0.948443	1.00726	0.948173	0.397708	0.9482	1.14164	0.9482	0.540864	0.948173	0.397708	0.948468	0.439062
0.949005	2.49909	0.949114	0.466746	0.949032	1.146	0.949292	0.395537	0.949114	0.466746	0.9493	0.438148	0.949275	1.00958	0.949005	0.397172	0.949032	1.146	0.949032	0.543164	0.949005	0.397172	0.9493	0.438148
0.949837	2.50062	0.949946	0.468596	0.949864	1.14963	0.950125	0.395087	0.949946	0.468596	0.950132	0.438335	0.950108	1.01133	0.949838	0.396436	0.949864	1.14963	0.949864	0.545676	0.949838	0.396436	0.950132	0.438335
0.950669	2.50247	0.950779	0.470238	0.950696	1.15344	0.950957	0.394608	0.950779	0.470238	0.950965	0.438475	0.95094	1.01222	0.95067	0.395774	0.950696	1.15344	0.950696	0.548221	0.95067	0.395774	0.950965	0.438475
0.951501	2.50487	0.951611	0.47212	0.951529	1.15751	0.951789	0.394	0.951611	0.47212	0.951797	0.437689	0.951772	1.01349	0.951502	0.395318	0.951529	1.15751	0.951528	0.550227	0.951502	0.395318	0.951797	0.437689
0.952334	2.50703	0.952443	0.473651	0.952361	1.16049	0.952622	0.393972	0.952443	0.473651	0.952629	0.438094	0.952605	1.01484	0.952334	0.395158	0.952361	1.16049	0.952361	0.552589	0.952334	0.395158	0.952629	0.438094
0.953166	2.50968	0.953275	0.47584	0.953193	1.16316	0.953454	0.393781	0.953275	0.47584	0.953462	0.438198	0.953437	1.01681	0.953166	0.39464	0.953193	1.16316	0.953193	0.555216	0.953166	0.39464	0.953462	0.438198
0.953998	2.5123	0.954108	0.477385	0.954025	1.16646	0.954286	0.392588	0.954108	0.477385	0.954294	0.43775	0.954269	1.0181	0.953999	0.394244	0.954025	1.16646	0.954025	0.558171	0.953999	0.394244	0.954294	0.43775
0.95483	2.51351	0.95494	0.480365	0.954857	1.17038	0.955119	0.392028	0.95494	0.480365	0.955127	0.438581	0.955102	1.01913	0.954831	0.394548	0.954857	1.17038	0.954857	0.561332	0.954831	0.394548	0.955127	0.438581
0.955663	2.51465	0.955772	0.482431	0.955689	1.17403	0.955951	0.392234	0.955772	0.482431	0.955959	0.439063	0.955934	1.02084	0.955663	0.394304	0.955689	1.17403	0.955689	0.564693	0.955663	0.394304	0.955959	0.439063
0.956495	2.51563	0.956604	0.484023	0.956521	1.17761	0.956783	0.39059	0.956604	0.484023	0.956791	0.439626	0.956766	1.02212	0.956495	0.393426	0.956521	1.17761	0.956521	0.567375	0.956495	0.393426	0.956791	0.439626
0.957327	2.51729	0.957436	0.485603	0.957354	1.18152	0.957616	0.390919	0.957436	0.485603	0.957624	0.439887	0.957599	1.02379	0.957327	0.392805	0.957354	1.18152	0.957353	0.569955	0.957327	0.392805	0.957624	0.439887
0.958159	2.51913	0.958269	0.488139	0.958186	1.18567	0.958448	0.391738	0.958269	0.488139	0.958456	0.440419	0.958431	1.02641	0.95816	0.393005	0.958186	1.18567	0.958185	0.572994	0.95816	0.393005	0.958456	0.440419
0.958991	2.52076	0.959101	0.490746	0.959018	1.19011	0.959281	0.391641	0.959101	0.490746	0.959288	0.44078	0.959264	1.02798	0.958992	0.393019	0.959018	1.19011	0.959018	0.576755	0.958992	0.393019	0.959288	0.44078
0.959824	2.5222	0.959933	0.492681	0.95985	1.1945	0.960113	0.391779	0.959933	0.492681	0.960121	0.440563	0.960096	1.02912	0.959824	0.393062	0.95985	1.1945	0.95985	0.581459	0.959824	0.393062	0.960121	0.440563
0.960656	2.52464	0.960765	0.495199	0.960682	1.19889	0.960945	0.391118	0.960765	0.495199	0.960953	0.440365	0.960928	1.03082	0.960656	0.393024	0.960682	1.19889	0.960682	0.585361	0.960656	0.393024	0.960953	0.440365
0.961488	2.52714	0.961598	0.498277	0.961514	1.20287	0.961778	0.391236	0.961598	0.498277	0.961785	0.441422	0.961761	1.03207	0.961488	0.392658	0.961514	1.20287	0.961514	0.589065	0.961488	0.392658	0.961785	0.441422
0.96232	2.52924	0.96243	0.500771	0.962346	1.20688	0.96261	0.390079	0.96243	0.500771	0.962618	0.442354	0.962593	1.03487	0.962321	0.391671	0.962346	1.20688	0.962346	0.59215	0.962321	0.391671	0.962618	0.442354
0.963153	2.53104	0.963262	0.501876	0.963179	1.21094	0.963442	0.39119	0.963262	0.501876	0.96345	0.443313	0.963425	1.03571	0.963153	0.390573	0.963179	1.21094	0.963178	0.595531	0.963153	0.390573	0.96345	0.443313
0.963985	2.53249	0.964094	0.504631	0.964011	1.21423	0.964275	0.39066	0.964094	0.504631	0.964283	0.444651	0.964258	1.03678	0.963985	0.389974	0.964011	1.21423	0.96401	0.599281	0.963985	0.389974	0.964283	0.444651
0.964817	2.53415	0.964926	0.50616	0.964843	1.21742	0.965107	0.390782	0.964926	0.50616	0.965115	0.444547	0.96509	1.03846	0.964817	0.389935	0.964843	1.21742	0.964843	0.603129	0.964817	0.389935	0.965115	0.444547
0.965649	2.53496	0.965759	0.508556	0.965675	1.2212	0.965939	0.390243	0.965759	0.508556	0.965947	0.445114	0.965922	1.03967	0.965649	0.390928	0.965675	1.2212	0.965675	0.607563	0.965649	0.390928	0.965947	0.445114
0.966482	2.53557	0.966591	0.510625	0.966507	1.22525	0.966772	0.39115	0.966591	0.510625	0.96678	0.44469	0.966755	1.04103	0.966481	0.391827	0.966507	1.22525	0.966507	0.611047	0.966481	0.391827	0.96678	0.44469
0.967314	2.53694	0.967423	0.513082	0.967339	1.22984	0.967604	0.39173	0.967423	0.513082	0.967612	0.444883	0.967587	1.04213	0.967314	0.39166	0.967339	1.22984	0.967339	0.613728	0.967314	0.39166	0.967612	0.444883
0.968146	2.53836	0.968255	0.514052	0.968171	1.23471	0.968436	0.39167	0.968255	0.514052	0.968444	0.445267	0.968419	1.04273	0.968146	0.391665	0.968171	1.23471	0.968171	0.616139	0.968146	0.391665	0.968444	0.445267
0.968978	2.53966	0.969088	0.515335	0.969004	1.23854	0.969269	0.391618	0.969088	0.515335	0.969277	0.445029	0.969252	1.04413	0.968978	0.391467	0.969004	1.23854	0.969003	0.618959	0.968978	0.391467	0.969277	0.445029
0.96981	2.54151	0.96992	0.516339	0.969836	1.24208	0.970101	0.392703	0.96992	0.516339	0.970109	0.443755	0.970084	1.04515	0.96981	0.390522	0.969836	1.24208	0.969835	0.622905	0.96981	0.390522	0.970109	0.443755
0.970643	2.5428	0.970752	0.518495	0.970668	1.24553	0.970933	0.393083	0.970752	0.518495	0.970942	0.443972	0.970917	1.04562	0.970642	0.389691	0.970668	1.24553	0.970668	0.626898	0.970642	0.389691	0.970942	0.443972
0.971475	2.54451	0.971584	0.519006	0.9715	1.24903	0.971766	0.393685	0.971584	0.519006	0.971774	0.443754	0.971749	1.04645	0.971475	0.389141	0.9715	1.24903	0.9715	0.630228	0.971475	0.389141	0.971774	0.443754
0.972307	2.54653	0.972417	0.519768	0.972332	1.25294	0.972598	0.393481	0.972417	0.519768	0.972606	0.442849	0.972581	1.04632	0.972307	0.389469	0.972332	1.25294	0.972332	0.633708	0.972307	0.389469	0.972606	0.442849
0.973139	2.54785	0.973249	0.520841	0.973164	1.257	0.973431	0.394419	0.973249	0.520841	0.973439	0.442705	0.973414	1.04722	0.973139	0.389837	0.973164	1.257	0.973164	0.638079	0.973139	0.389837	0.973439	0.442705
0.973972	2.5485	0.974081	0.522181	0.973996	1.26093	0.974263	0.393078	0.974081	0.522181	0.974271	0.442423	0.974246	1.04794	0.973971	0.389469	0.973996	1.26093	0.973996	0.641726	0.973971	0.389469	0.974271	0.442423
0.974804	2.54949	0.974913	0.523063	0.974829	1.26538	0.975095	0.392412	0.974913	0.523063	0.975103	0.442998	0.975078	1.04863	0.974803	0.388982	0.974829	1.26538	0.974828	0.64521	0.974803	0.388982	0.975103	0.442998
0.975636	2.55057	0.975745	0.523912	0.975661	1.27005	0.975928	0.393421	0.975745	0.523912	0.975936	0.443383	0.975911	1.04898	0.975635	0.388382	0.975661	1.27005	0.97566	0.649561	0.975635	0.388382	0.975936	0.443383
0.976468	2.55198	0.976578	0.523827	0.976493	1.27441	0.97676	0.394021	0.976578	0.523827	0.976768	0.442796	0.976743	1.04978	0.976468	0.388166	0.976493	1.27441	0.976492	0.65307	0.976468	0.388166	0.976768	0.442796
0.977301	2.5536	0.97741	0.525237	0.977325	1.27917	0.977592	0.394231	0.97741	0.525237	0.977601	0.443635	0.977575	1.04963	0.9773	0.38786	0.977325	1.27917	0.977325	0.657304	0.9773	0.38786	0.977601	0.443635
0.978133	2.55501	0.978242	0.525413	0.978157	1.28347	0.978425	0.394018	0.978242	0.525413	0.978433	0.444311	0.978408	1.05056	0.978132	0.387148	0.978157	1.28347	0.978157	0.662221	0.978132	0.387148	0.978433	0.444311
0.978965	2.55665	0.979074	0.526001	0.978989	1.28686	0.979257	0.394661	0.979074	0.526001	0.979265	0.445216	0.97924	1.05169	0.978964	0.386666	0.978989	1.28686	0.978989	0.665902	0.978964	0.386666	0.979265	0.445216
0.979797	2.55899	0.979907	0.525927	0.979821	1.29035	0.980089	0.395214	0.979907	0.525927	0.980098	0.446298	0.980072	1.05241	0.979796	0.386215	0.979821	1.29035	0.979821	0.668624	0.979796	0.386215	0.980098	0.446298
0.980629	2.56001	0.980739	0.526494	0.980654	1.29395	0.980922	0.393606	0.980739	0.526494	0.98093	0.445882	0.980905	1.0539	0.980629	0.386187	0.980654	1.29395	0.980653	0.67101	0.980629	0.386187	0.98093	0.445882
0.981462	2.56021	0.981571	0.526001	0.981486	1.29813	0.981754	0.393314	0.981571	0.526001	0.981762	0.445487	0.981737	1.05596	0.981461	0.386198	0.981486	1.29813	0.981485	0.674037	0.981461	0.386198	0.981762	0.445487
0.982294	2.5613	0.982403	0.525591	0.982318	1.30245	0.982587	0.393561	0.982403	0.525591	0.982595	0.445269	0.98257	1.05563	0.982293	0.385867	0.982318	1.30245	0.982317	0.677815	0.982293	0.385867	0.982595	0.445269
0.983126	2.56225	0.983235	0.526233	0.98315	1.30583	0.983419	0.393837	0.983235	0.526233	0.983427	0.445502	0.983402	1.05564	0.983125	0.384793	0.98315	1.30583	0.98315	0.681421	0.983125	0.384793	0.983427	0.445502
0.983958	2.56315	0.984068	0.526706	0.983982	1.30902	0.984251	0.393785	0.984068	0.526706	0.984259	0.445293	0.984234	1.05739	0.983957	0.383775	0.983982	1.30902	0.983982	0.685161	0.983957	0.383775	0.984259	0.445293
0.984791	2.565	0.9849	0.526121	0.984814	1.3121	0.985084	0.394038	0.9849	0.526121	0.985092	0.445537	0.985067	1.05817	0.98479	0.383672	0.984814	1.3121	0.984814	0.689005	0.98479	0.383672	0.985092	0.445537
0.985623	2.56652	0.985732	0.525151	0.985646	1.31511	0.985916	0.394383	0.985732	0.525151	0.985924	0.445385	0.985899	1.05914	0.985622	0.38413	0.985646	1.31511	0.985646	0.69212	0.985622	0.38413	0.985924	0.445385
0.986455	2.56709	0.986564	0.524947	0.986479	1.31836	0.986748	0.395306	0.986564	0.524947	0.986757	0.44519	0.986731	1.05936	0.986454	0.384785	0.986479	1.31836	0.986478	0.695809	0.986454	0.384785	0.986757	0.44519
0.987287	2.56842	0.987397	0.525012	0.987311	1.32193	0.987581	0.396078	0.987397	0.525012	0.987589	0.444959	0.987564	1.0601	0.987286	0.385254	0.987311	1.32193	0.98731	0.701063	0.987286	0.385254	0.987589	0.444959
0.98812	2.56964	0.988229	0.524493	0.988143	1.32522	0.988413	0.395805	0.988229	0.524493	0.988421	0.444607	0.988396	1.06112	0.988118	0.38448	0.988143	1.32522	0.988142	0.706045	0.988118	0.38448	0.988421	0.444607
0.988952	2.57045	0.989061	0.523037	0.988975	1.32836	0.989245	0.395515	0.989061	0.523037	0.989254	0.444614	0.989228	1.06217	0.98895	0.383253	0.988975	1.32836	0.988975	0.710373	0.98895	0.383253	0.989254	0.444614
0.989784	2.57202	0.989893	0.521657	0.989807	1.33085	0.990078	0.395233	0.989893	0.521657	0.990086	0.444628	0.990061	1.06295	0.989783	0.382743	0.989807	1.33085	0.989807	0.715116	0.989783	0.382743	0.990086	0.444628
0.990616	2.57378	0.990725	0.519891	0.990639	1.33363	0.99091	0.395496	0.990725	0.519891	0.990918	0.445218	0.990893	1.0631	0.990615	0.382847	0.990639	1.33363	0.990639	0.720257	0.990615	0.382847	0.990918	0.445218
0.991448	2.57512	0.991558	0.518945	0.991471	1.33677	0.991742	0.395964	0.991558	0.518945	0.991751	0.44559	0.991725	1.06307	0.991447	0.38321	0.991471	1.33677	0.991471	0.725311	0.991447	0.38321	0.991751	0.44559
0.992281	2.57666	0.99239	0.518543	0.992303	1.33924	0.992575	0.396259	0.99239	0.518543	0.992583	0.444805	0.992558	1.06336	0.992279	0.383198	0.992303	1.33924	0.992303	0.730248	0.992279	0.383198	0.992583	0.444805
0.993113	2.57787	0.993222	0.51775	0.993136	1.34142	0.993407	0.395394	0.993222	0.51775	0.993416	0.44569	0.99339	1.06374	0.993111	0.38322	0.993136	1.34142	0.993135	0.735089	0.993111	0.38322	0.993416	0.44569
0.993945	2.57902	0.994054	0.516876	0.993968	1.34432	0.994239	0.395204	0.994054	0.516876	0.994248	0.4456	0.994223	1.06418	0.993944	0.38262	0.993968	1.34432	0.993967	0.739751	0.993944	0.38262	0.994248	0.4456
0.994777	2.58	0.994887	0.515499	0.9948	1.34766	0.995072	0.395556	0.994887	0.515499	0.99508	0.445283	0.995055	1.06494	0.994776	0.381985	0.9948	1.34766	0.994799	0.744622	0.994776	0.381985	0.99508	0.445283
0.99561	2.58097	0.995719	0.514665	0.995632	1.35099	0.995904	0.394981	0.995719	0.514665	0.995913	0.445029	0.995887	1.06685	0.995608	0.382165	0.995632	1.35099	0.995632	0.748756	0.995608	0.382165	0.995913	0.445029
0.996442	2.58245	0.996551	0.512696	0.996464	1.35408	0.996737	0.394352	0.996551	0.512696	0.996745	0.444702	0.99672	1.06871	0.99644	0.381841	0.996464	1.35408	0.996464	0.753196	0.99644	0.381841	0.996745	0.444702
0.997274	2.58357	0.997383	0.511214	0.997296	1.35694	0.997569	0.394545	0.997383	0.511214	0.997577	0.444944	0.997552	1.06988	0.997272	0.381374	0.997296	1.35694	0.997296	0.758377	0.997272	0.381374	0.997577	0.444944
0.998106	2.58506	0.998215	0.510728	0.998128	1.3596	0.998401	0.395917	0.998215	0.510728	0.99841	0.444028	0.998384	1.07109	0.998105	0.381379	0.998128	1.3596	0.998128	0.763252	0.998105	0.381379	0.99841	0.444028
0.998939	2.58668	0.999048	0.510158	0.998961	1.3621	0.999234	0.395456	0.999048	0.510158	0.999242	0.444681	0.999217	1.072	0.998937	0.38091	0.998961	1.3621	0.99896	0.767327	0.998937	0.38091	0.999242	0.444681
0.999771	2.58769	0.99988	0.509694	0.999793	1.36479	1.00007	0.394446	0.99988	0.509694	1.00008	0.443951	1.00005	1.0723	0.999769	0.380118	0.999793	1.36479	0.999792	0.771934	0.999769	0.380118	1.00008	0.443951
1.0006	2.58882	1.00071	0.508223	1.00063	1.36733	1.0009	0.394312	1.00071	0.508223	1.00091	0.444009	1.00088	1.07212	1.0006	0.379693	1.00063	1.36733	1.00062	0.776387	1.0006	0.379693	1.00091	0.444009
1.00144	2.58997	1.00154	0.507067	1.00146	1.36979	1.00173	0.394334	1.00154	0.507067	1.00174	0.44363	1.00171	1.07289	1.00143	0.37926	1.00146	1.36979	1.00146	0.780526	1.00143	0.37926	1.00174	0.44363
1.00227	2.59041	1.00238	0.505693	1.00229	1.37196	1.00256	0.394371	1.00238	0.505693	1.00257	0.443864	1.00255	1.07391	1.00226	0.37882	1.00229	1.37196	1.00229	0.786079	1.00226	0.37882	1.00257	0.443864
1.0031	2.5909	1.00321	0.504046	1.00312	1.3748	1.0034	0.394628	1.00321	0.504046	1.0034	0.442599	1.00338	1.07515	1.0031	0.378617	1.00312	1.3748	1.00312	0.791922	1.0031	0.378617	1.0034	0.442599
1.00393	2.5921	1.00404	0.503385	1.00395	1.37711	1.00423	0.3956	1.00404	0.503385	1.00424	0.442536	1.00421	1.07468	1.00393	0.378486	1.00395	1.37711	1.00395	0.797039	1.00393	0.378486	1.00424	0.442536
1.00476	2.59328	1.00487	0.503332	1.00479	1.3789	1.00506	0.395317	1.00487	0.503332	1.00507	0.442783	1.00504	1.07589	1.00476	0.378079	1.00479	1.3789	1.00479	0.802486	1.00476	0.378079	1.00507	0.442783
1.0056	2.59432	1.00571	0.502652	1.00562	1.38148	1.00589	0.394887	1.00571	0.502652	1.0059	0.443533	1.00588	1.0774	1.00559	0.377668	1.00562	1.38148	1.00562	0.807739	1.00559	0.377668	1.0059	0.443533
1.00643	2.59565	1.00654	0.501804	1.00645	1.38425	1.00673	0.39432	1.00654	0.501804	1.00673	0.443826	1.00671	1.07763	1.00643	0.377252	1.00645	1.38425	1.00645	0.812013	1.00643	0.377252	1.00673	0.443826
1.00726	2.5971	1.00737	0.500546	1.00728	1.38632	1.00756	0.395743	1.00737	0.500546	1.00757	0.443737	1.00754	1.07856	1.00726	0.376458	1.00728	1.38632	1.00728	0.816454	1.00726	0.376458	1.00757	0.443737
1.00809	2.59839	1.0082	0.499175	1.00811	1.38803	1.00839	0.395845	1.0082	0.499175	1.0084	0.444833	1.00837	1.07916	1.00809	0.375945	1.00811	1.38803	1.00811	0.82151	1.00809	0.375945	1.0084	0.444833
1.00893	2.59929	1.00903	0.497589	1.00895	1.38916	1.00922	0.395767	1.00903	0.497589	1.00923	0.444933	1.0092	1.08062	1.00892	0.376212	1.00895	1.38916	1.00895	0.826689	1.00892	0.376212	1.00923	0.444933
1.00976	2.5995	1.00987	0.496682	1.00978	1.39003	1.01005	0.396822	1.00987	0.496682	1.01006	0.444001	1.01004	1.08249	1.00975	0.376383	1.00978	1.39003	1.00978	0.832769	1.00975	0.376383	1.01006	0.444001
1.01059	2.5994	1.0107	0.496916	1.01061	1.39207	1.01089	0.3955	1.0107	0.496916	1.0109	0.444702	1.01087	1.08264	1.01059	0.376522	1.01061	1.39207	1.01061	0.838992	1.01059	0.376522	1.0109	0.444702
1.01142	2.59918	1.01153	0.495516	1.01144	1.39492	1.01172	0.394622	1.01153	0.495516	1.01173	0.446128	1.0117	1.08525	1.01142	0.377127	1.01144	1.39492	1.01144	0.844415	1.01142	0.377127	1.01173	0.446128
1.01225	2.5997	1.01236	0.494815	1.01228	1.39751	1.01255	0.39447	1.01236	0.494815	1.01256	0.446054	1.01253	1.08722	1.01225	0.377988	1.01228	1.39751	1.01227	0.849537	1.01225	0.377988	1.01256	0.446054
1.01309	2.60059	1.0132	0.495141	1.01311	1.39915	1.01338	0.3945	1.0132	0.495141	1.01339	0.446993	1.01337	1.0884	1.01308	0.378745	1.01311	1.39915	1.01311	0.855185	1.01308	0.378745	1.01339	0.446993
1.01392	2.60077	1.01403	0.494735	1.01394	1.40013	1.01422	0.394169	1.01403	0.494735	1.01422	0.447996	1.0142	1.08994	1.01392	0.378497	1.01394	1.40013	1.01394	0.860913	1.01392	0.378497	1.01422	0.447996
1.01475	2.60144	1.01486	0.493662	1.01477	1.402	1.01505	0.393639	1.01486	0.493662	1.01506	0.447727	1.01503	1.09253	1.01475	0.378379	1.01477	1.402	1.01477	0.865497	1.01475	0.378379	1.01506	0.447727
1.01558	2.60148	1.01569	0.492288	1.0156	1.40437	1.01588	0.394506	1.01569	0.492288	1.01589	0.448377	1.01586	1.0936	1.01558	0.378539	1.0156	1.40437	1.0156	0.869792	1.01558	0.378539	1.01589	0.448377
1.01642	2.60084	1.01652	0.491958	1.01644	1.40569	1.01671	0.394969	1.01652	0.491958	1.01672	0.449075	1.0167	1.09441	1.01641	0.378481	1.01644	1.40569	1.01643	0.874774	1.01641	0.378481	1.01672	0.449075
1.01725	2.60076	1.01736	0.491513	1.01727	1.40666	1.01754	0.394189	1.01736	0.491513	1.01755	0.449223	1.01753	1.09483	1.01724	0.378639	1.01727	1.40666	1.01727	0.879369	1.01724	0.378639	1.01755	0.449223
1.01808	2.60017	1.01819	0.491599	1.0181	1.40804	1.01838	0.395028	1.01819	0.491599	1.01839	0.448111	1.01836	1.09622	1.01808	0.37874	1.0181	1.40804	1.0181	0.884102	1.01808	0.37874	1.01839	0.448111
1.01891	2.59944	1.01902	0.490682	1.01893	1.40918	1.01921	0.395189	1.01902	0.490682	1.01922	0.44696	1.01919	1.09721	1.01891	0.378554	1.01893	1.40918	1.01893	0.888618	1.01891	0.378554	1.01922	0.44696
1.01974	2.59933	1.01985	0.490634	1.01976	1.41034	1.02004	0.395352	1.01985	0.490634	1.02005	0.446564	1.02002	1.09808	1.01974	0.378347	1.01976	1.41034	1.01976	0.892399	1.01974	0.378347	1.02005	0.446564
1.02058	2.59864	1.02069	0.489179	1.0206	1.4125	1.02087	0.395683	1.02069	0.489179	1.02088	0.446264	1.02086	1.0984	1.02057	0.378557	1.0206	1.4125	1.0206	0.896675	1.02057	0.378557	1.02088	0.446264
1.02141	2.59792	1.02152	0.487869	1.02143	1.41467	1.02171	0.395743	1.02152	0.487869	1.02172	0.446668	1.02169	1.09879	1.02141	0.378224	1.02143	1.41467	1.02143	0.901524	1.02141	0.378224	1.02172	0.446668
1.02224	2.59839	1.02235	0.48579	1.02226	1.41628	1.02254	0.397736	1.02235	0.48579	1.02255	0.447939	1.02252	1.09862	1.02224	0.377623	1.02226	1.41628	1.02226	0.906663	1.02224	0.377623	1.02255	0.447939
1.02307	2.59874	1.02318	0.484232	1.02309	1.41784	1.02337	0.397448	1.02318	0.484232	1.02338	0.448356	1.02336	1.09802	1.02307	0.377399	1.02309	1.41784	1.02309	0.911577	1.02307	0.377399	1.02338	0.448356
1.02391	2.59846	1.02401	0.483055	1.02392	1.41896	1.0242	0.396844	1.02401	0.483055	1.02421	0.447944	1.02419	1.099	1.0239	0.377341	1.02392	1.41896	1.02392	0.915875	1.0239	0.377341	1.02421	0.447944
1.02474	2.59874	1.02485	0.481263	1.02476	1.42019	1.02504	0.396962	1.02485	0.481263	1.02505	0.447584	1.02502	1.10012	1.02473	0.37766	1.02476	1.42019	1.02476	0.920619	1.02473	0.37766	1.02505	0.447584
1.02557	2.59904	1.02568	0.47916	1.02559	1.4213	1.02587	0.397399	1.02568	0.47916	1.02588	0.446725	1.02585	1.10009	1.02557	0.377783	1.02559	1.4213	1.02559	0.925959	1.02557	0.377783	1.02588	0.446725
1.0264	2.5991	1.02651	0.47794	1.02642	1.42233	1.0267	0.397371	1.02651	0.47794	1.02671	0.44613	1.02668	1.1003	1.0264	0.377103	1.02642	1.42233	1.02642	0.93095	1.0264	0.377103	1.02671	0.44613
1.02723	2.59952	1.02734	0.477468	1.02725	1.42427	1.02753	0.396775	1.02734	0.477468	1.02754	0.446846	1.02752	1.10064	1.02723	0.376211	1.02725	1.42427	1.02725	0.936257	1.02723	0.376211	1.02754	0.446846
1.02807	2.59941	1.02818	0.477246	1.02809	1.42639	1.02837	0.396101	1.02818	0.477246	1.02838	0.446792	1.02835	1.10155	1.02806	0.375606	1.02809	1.42639	1.02808	0.941225	1.02806	0.375606	1.02838	0.446792
1.0289	2.59887	1.02901	0.476536	1.02892	1.42816	1.0292	0.396543	1.02901	0.476536	1.02921	0.4473	1.02918	1.10233	1.02889	0.375495	1.02892	1.42816	1.02892	0.945446	1.02889	0.375495	1.02921	0.4473
1.02973	2.59875	1.02984	0.475544	1.02975	1.42961	1.03003	0.396159	1.02984	0.475544	1.03004	0.447088	1.03001	1.10271	1.02973	0.37633	1.02975	1.42961	1.02975	0.950037	1.02973	0.37633	1.03004	0.447088
1.03056	2.59854	1.03067	0.474901	1.03058	1.43019	1.03086	0.396408	1.03067	0.474901	1.03087	0.446401	1.03085	1.1027	1.03056	0.377589	1.03058	1.43019	1.03058	0.95429	1.03056	0.377589	1.03087	0.446401
1.0314	2.59804	1.0315	0.47393	1.03141	1.43125	1.0317	0.396683	1.0315	0.47393	1.03171	0.445869	1.03168	1.10379	1.03139	0.378572	1.03141	1.43125	1.03141	0.95864	1.03139	0.378572	1.03171	0.445869
1.03223	2.59772	1.03234	0.472794	1.03225	1.4333	1.03253	0.39704	1.03234	0.472794	1.03254	0.445441	1.03251	1.10461	1.03222	0.378615	1.03225	1.4333	1.03225	0.96303	1.03222	0.378615	1.03254	0.445441
1.03306	2.59725	1.03317	0.471938	1.03308	1.43506	1.03336	0.397063	1.03317	0.471938	1.03337	0.445469	1.03334	1.10604	1.03306	0.378446	1.03308	1.43506	1.03308	0.967109	1.03306	0.378446	1.03337	0.445469
1.03389	2.59673	1.034	0.470808	1.03391	1.437	1.03419	0.397475	1.034	0.470808	1.0342	0.445875	1.03418	1.10711	1.03389	0.378692	1.03391	1.437	1.03391	0.97173	1.03389	0.378692	1.0342	0.445875
1.03472	2.59647	1.03483	0.470826	1.03474	1.43879	1.03503	0.39869	1.03483	0.470826	1.03503	0.445277	1.03501	1.10689	1.03472	0.378737	1.03474	1.43879	1.03474	0.976868	1.03472	0.378737	1.03503	0.445277
1.03556	2.59634	1.03567	0.46974	1.03557	1.44002	1.03586	0.399195	1.03567	0.46974	1.03587	0.444923	1.03584	1.10723	1.03555	0.379498	1.03557	1.44002	1.03557	0.982229	1.03555	0.379498	1.03587	0.444923
1.03639	2.59618	1.0365	0.469564	1.03641	1.44182	1.03669	0.398413	1.0365	0.469564	1.0367	0.444999	1.03667	1.10674	1.03638	0.380902	1.03641	1.44182	1.03641	0.987297	1.03638	0.380902	1.0367	0.444999
1.03722	2.59545	1.03733	0.468931	1.03724	1.44343	1.03752	0.399579	1.03733	0.468931	1.03753	0.445189	1.0375	1.10618	1.03722	0.381202	1.03724	1.44343	1.03724	0.992225	1.03722	0.381202	1.03753	0.445189
1.03805	2.59482	1.03816	0.467958	1.03807	1.44493	1.03835	0.399996	1.03816	0.467958	1.03836	0.445721	1.03834	1.10475	1.03805	0.381084	1.03807	1.44493	1.03807	0.996986	1.03805	0.381084	1.03836	0.445721
1.03889	2.59458	1.03899	0.466873	1.0389	1.44678	1.03919	0.399658	1.03899	0.466873	1.0392	0.444742	1.03917	1.10442	1.03888	0.380655	1.0389	1.44678	1.0389	1.00121	1.03888	0.380655	1.0392	0.444742
1.03972	2.59442	1.03983	0.465171	1.03974	1.44843	1.04002	0.399195	1.03983	0.465171	1.04003	0.445239	1.04	1.10358	1.03971	0.3803	1.03974	1.44843	1.03974	1.00513	1.03971	0.3803	1.04003	0.445239
1.04055	2.59407	1.04066	0.46366	1.04057	1.44993	1.04085	0.39946	1.04066	0.46366	1.04086	0.445175	1.04083	1.10309	1.04055	0.380667	1.04057	1.44993	1.04057	1.00991	1.04055	0.380667	1.04086	0.445175
1.04138	2.59348	1.04149	0.461622	1.0414	1.45057	1.04168	0.39954	1.04149	0.461622	1.04169	0.444377	1.04167	1.103	1.04138	0.381337	1.0414	1.45057	1.0414	1.01495	1.04138	0.381337	1.04169	0.444377
1.04221	2.59304	1.04232	0.459981	1.04223	1.45107	1.04252	0.399432	1.04232	0.459981	1.04252	0.44323	1.0425	1.10343	1.04221	0.380927	1.04223	1.45107	1.04223	1.01931	1.04221	0.380927	1.04252	0.44323
1.04305	2.59243	1.04316	0.45859	1.04306	1.45219	1.04335	0.399359	1.04316	0.45859	1.04336	0.442873	1.04333	1.10305	1.04304	0.380276	1.04306	1.45219	1.04306	1.02375	1.04304	0.380276	1.04336	0.442873
1.04388	2.59187	1.04399	0.456663	1.0439	1.45339	1.04418	0.399835	1.04399	0.456663	1.04419	0.443113	1.04416	1.10268	1.04388	0.380298	1.0439	1.45339	1.0439	1.0272	1.04388	0.380298	1.04419	0.443113
1.04471	2.59175	1.04482	0.454808	1.04473	1.45422	1.04501	0.39967	1.04482	0.454808	1.04502	0.44306	1.045	1.1024	1.04471	0.381116	1.04473	1.45422	1.04473	1.0304	1.04471	0.381116	1.04502	0.44306
1.04554	2.59113	1.04565	0.452934	1.04556	1.45526	1.04585	0.399077	1.04565	0.452934	1.04585	0.442117	1.04583	1.10216	1.04554	0.382103	1.04556	1.45526	1.04556	1.0343	1.04554	0.382103	1.04585	0.442117
1.04638	2.59026	1.04649	0.451142	1.04639	1.4564	1.04668	0.399273	1.04649	0.451142	1.04669	0.441502	1.04666	1.10166	1.04637	0.382705	1.04639	1.4564	1.04639	1.03846	1.04637	0.382705	1.04669	0.441502
1.04721	2.58973	1.04732	0.449209	1.04723	1.4573	1.04751	0.400338	1.04732	0.449209	1.04752	0.441294	1.04749	1.10046	1.0472	0.38354	1.04723	1.4573	1.04722	1.04257	1.0472	0.38354	1.04752	0.441294
1.04804	2.58877	1.04815	0.448049	1.04806	1.45823	1.04834	0.401222	1.04815	0.448049	1.04835	0.440945	1.04833	1.10051	1.04804	0.384217	1.04806	1.45823	1.04806	1.04696	1.04804	0.384217	1.04835	0.440945
1.04887	2.58817	1.04898	0.445975	1.04889	1.45923	1.04917	0.401252	1.04898	0.445975	1.04918	0.44093	1.04916	1.09902	1.04887	0.384325	1.04889	1.45923	1.04889	1.05117	1.04887	0.384325	1.04918	0.44093
1.04971	2.58865	1.04981	0.444221	1.04972	1.46076	1.05001	0.400894	1.04981	0.444221	1.05002	0.440761	1.04999	1.09824	1.0497	0.384001	1.04972	1.46076	1.04972	1.05549	1.0497	0.384001	1.05002	0.440761
1.05054	2.5885	1.05065	0.442622	1.05055	1.46233	1.05084	0.401639	1.05065	0.442622	1.05085	0.440289	1.05082	1.09795	1.05053	0.383626	1.05055	1.46233	1.05055	1.05964	1.05053	0.383626	1.05085	0.440289
1.05137	2.58813	1.05148	0.44126	1.05139	1.46398	1.05167	0.402039	1.05148	0.44126	1.05168	0.440709	1.05166	1.09747	1.05136	0.383812	1.05139	1.46398	1.05139	1.06314	1.05136	0.383812	1.05168	0.440709
1.0522	2.58879	1.05231	0.43957	1.05222	1.46484	1.0525	0.404034	1.05231	0.43957	1.05251	0.440717	1.05249	1.09745	1.0522	0.384223	1.05222	1.46484	1.05222	1.06671	1.0522	0.384223	1.05251	0.440717
1.05303	2.58948	1.05314	0.43879	1.05305	1.46476	1.05334	0.405162	1.05314	0.43879	1.05335	0.441214	1.05332	1.09643	1.05303	0.384071	1.05305	1.46476	1.05305	1.07027	1.05303	0.384071	1.05335	0.441214
1.05387	2.58969	1.05398	0.436368	1.05388	1.4653	1.05417	0.406611	1.05398	0.436368	1.05418	0.440906	1.05415	1.09556	1.05386	0.384041	1.05388	1.4653	1.05388	1.07419	1.05386	0.384041	1.05418	0.440906
1.0547	2.58895	1.05481	0.434521	1.05471	1.46624	1.055	0.406113	1.05481	0.434521	1.05501	0.440347	1.05498	1.09496	1.05469	0.383859	1.05471	1.46624	1.05471	1.0784	1.05469	0.383859	1.05501	0.440347
1.05553	2.58856	1.05564	0.433106	1.05555	1.46691	1.05583	0.405862	1.05564	0.433106	1.05584	0.440921	1.05582	1.09351	1.05553	0.383367	1.05555	1.46691	1.05555	1.08234	1.05553	0.383367	1.05584	0.440921
1.05636	2.58839	1.05647	0.431111	1.05638	1.46702	1.05667	0.40596	1.05647	0.431111	1.05668	0.441641	1.05665	1.09166	1.05636	0.383164	1.05638	1.46702	1.05638	1.08672	1.05636	0.383164	1.05668	0.441641
1.0572	2.58874	1.0573	0.429875	1.05721	1.46712	1.0575	0.406867	1.0573	0.429875	1.05751	0.441577	1.05748	1.09091	1.05719	0.383097	1.05721	1.46712	1.05721	1.09143	1.05719	0.383097	1.05751	0.441577
1.05803	2.59011	1.05814	0.428028	1.05804	1.46754	1.05833	0.407735	1.05814	0.428028	1.05834	0.44138	1.05831	1.09034	1.05802	0.383256	1.05804	1.46754	1.05804	1.09554	1.05802	0.383256	1.05834	0.44138
1.05886	2.5909	1.05897	0.426404	1.05888	1.46784	1.05916	0.407797	1.05897	0.426404	1.05917	0.440815	1.05915	1.09016	1.05885	0.383981	1.05888	1.46784	1.05887	1.0994	1.05885	0.383981	1.05917	0.440815
1.05969	2.59179	1.0598	0.425093	1.05971	1.46842	1.06	0.407812	1.0598	0.425093	1.06001	0.44248	1.05998	1.08871	1.05969	0.384337	1.05971	1.46842	1.05971	1.10354	1.05969	0.384337	1.06001	0.44248
1.06052	2.59215	1.06063	0.424158	1.06054	1.46914	1.06083	0.407953	1.06063	0.424158	1.06084	0.444665	1.06081	1.08844	1.06052	0.384888	1.06054	1.46914	1.06054	1.10756	1.06052	0.384888	1.06084	0.444665
1.06136	2.59192	1.06147	0.423953	1.06137	1.47014	1.06166	0.408177	1.06147	0.423953	1.06167	0.444646	1.06164	1.08778	1.06135	0.385735	1.06137	1.47014	1.06137	1.11153	1.06135	0.385735	1.06167	0.444646
1.06219	2.59259	1.0623	0.423751	1.0622	1.47129	1.06249	0.407494	1.0623	0.423751	1.0625	0.445467	1.06248	1.08682	1.06218	0.385808	1.0622	1.47129	1.0622	1.1153	1.06218	0.385808	1.0625	0.445467
1.06302	2.59238	1.06313	0.423338	1.06303	1.47219	1.06333	0.40813	1.06313	0.423338	1.06333	0.445476	1.06331	1.08684	1.06302	0.385932	1.06303	1.47219	1.06303	1.1187	1.06302	0.385932	1.06333	0.445476
1.06385	2.59142	1.06396	0.423295	1.06387	1.47234	1.06416	0.407651	1.06396	0.423295	1.06417	0.445713	1.06414	1.08556	1.06385	0.386294	1.06387	1.47234	1.06387	1.1225	1.06385	0.386294	1.06417	0.445713
1.06469	2.59137	1.06479	0.423116	1.0647	1.47233	1.06499	0.40856	1.06479	0.423116	1.065	0.445912	1.06497	1.08467	1.06468	0.386545	1.0647	1.47233	1.0647	1.12643	1.06468	0.386545	1.065	0.445912
1.06552	2.59188	1.06563	0.423689	1.06553	1.47332	1.06582	0.409847	1.06563	0.423689	1.06583	0.447034	1.0658	1.08371	1.06551	0.386688	1.06553	1.47332	1.06553	1.13015	1.06551	0.386688	1.06583	0.447034
1.06635	2.59188	1.06646	0.42358	1.06636	1.47464	1.06665	0.409991	1.06646	0.42358	1.06666	0.448462	1.06664	1.08258	1.06634	0.387299	1.06636	1.47464	1.06636	1.13378	1.06634	0.387299	1.06666	0.448462
1.06718	2.59181	1.06729	0.423161	1.0672	1.47625	1.06749	0.410764	1.06729	0.423161	1.0675	0.44948	1.06747	1.08288	1.06718	0.38809	1.0672	1.47625	1.06719	1.13749	1.06718	0.38809	1.0675	0.44948
1.06801	2.59179	1.06812	0.423462	1.06803	1.47722	1.06832	0.4115	1.06812	0.423462	1.06833	0.450988	1.0683	1.08233	1.06801	0.388917	1.06803	1.47722	1.06803	1.14121	1.06801	0.388917	1.06833	0.450988
1.06885	2.59144	1.06896	0.423277	1.06886	1.47695	1.06915	0.412451	1.06896	0.423277	1.06916	0.451998	1.06913	1.08122	1.06884	0.389733	1.06886	1.47695	1.06886	1.14498	1.06884	0.389733	1.06916	0.451998
1.06968	2.59218	1.06979	0.422509	1.06969	1.47722	1.06998	0.413205	1.06979	0.422509	1.06999	0.45328	1.06997	1.08012	1.06967	0.390114	1.06969	1.47722	1.06969	1.14935	1.06967	0.390114	1.06999	0.45328
1.07051	2.59268	1.07062	0.421529	1.07052	1.47762	1.07082	0.412132	1.07062	0.421529	1.07083	0.454629	1.0708	1.07954	1.07051	0.390085	1.07052	1.47762	1.07052	1.15317	1.07051	0.390085	1.07083	0.454629
1.07134	2.5926	1.07145	0.421712	1.07136	1.4783	1.07165	0.414164	1.07145	0.421712	1.07166	0.45613	1.07163	1.07898	1.07134	0.389747	1.07136	1.4783	1.07136	1.15663	1.07134	0.389747	1.07166	0.45613
1.07218	2.59261	1.07228	0.422128	1.07219	1.47955	1.07248	0.414523	1.07228	0.422128	1.07249	0.457051	1.07246	1.07805	1.07217	0.389463	1.07219	1.47955	1.07219	1.16049	1.07217	0.389463	1.07249	0.457051
1.07301	2.59258	1.07312	0.421523	1.07302	1.48057	1.07331	0.415145	1.07312	0.421523	1.07332	0.458063	1.0733	1.07699	1.073	0.38974	1.07302	1.48057	1.07302	1.16444	1.073	0.38974	1.07332	0.458063
1.07384	2.59203	1.07395	0.420918	1.07385	1.48106	1.07415	0.415054	1.07395	0.420918	1.07415	0.458659	1.07413	1.0764	1.07383	0.390231	1.07385	1.48106	1.07385	1.16864	1.07383	0.390231	1.07415	0.458659
1.07467	2.59141	1.07478	0.420811	1.07468	1.48166	1.07498	0.416142	1.07478	0.420811	1.07499	0.459718	1.07496	1.07521	1.07467	0.390149	1.07468	1.48166	1.07468	1.1726	1.07467	0.390149	1.07499	0.459718
1.0755	2.59201	1.07561	0.420879	1.07552	1.48237	1.07581	0.416577	1.07561	0.420879	1.07582	0.461228	1.07579	1.07404	1.0755	0.39026	1.07552	1.48237	1.07552	1.17626	1.0755	0.39026	1.07582	0.461228
1.07634	2.59171	1.07645	0.420563	1.07635	1.48305	1.07664	0.416787	1.07645	0.420563	1.07665	0.462983	1.07663	1.0737	1.07633	0.390757	1.07635	1.48305	1.07635	1.17963	1.07633	0.390757	1.07665	0.462983
1.07717	2.59099	1.07728	0.420286	1.07718	1.48389	1.07747	0.417647	1.07728	0.420286	1.07749	0.464344	1.07746	1.072	1.07716	0.390897	1.07718	1.48389	1.07718	1.18242	1.07716	0.390897	1.07749	0.464344
1.078	2.59023	1.07811	0.419494	1.07801	1.48373	1.07831	0.418165	1.07811	0.419494	1.07832	0.465446	1.07829	1.07122	1.07799	0.39043	1.07801	1.48373	1.07801	1.18533	1.07799	0.39043	1.07832	0.465446
1.07883	2.59037	1.07894	0.419073	1.07885	1.48344	1.07914	0.418336	1.07894	0.419073	1.07915	0.465532	1.07912	1.07064	1.07883	0.390331	1.07885	1.48344	1.07885	1.18872	1.07883	0.390331	1.07915	0.465532
1.07967	2.59001	1.07977	0.419142	1.07968	1.48405	1.07997	0.419028	1.07977	0.419142	1.07998	0.466475	1.07995	1.07064	1.07966	0.391057	1.07968	1.48405	1.07968	1.19224	1.07966	0.391057	1.07998	0.466475
1.0805	2.58951	1.08061	0.418883	1.08051	1.48465	1.0808	0.418497	1.08061	0.418883	1.08081	0.467894	1.08079	1.06977	1.08049	0.391917	1.08051	1.48465	1.08051	1.19587	1.08049	0.391917	1.08081	0.467894
1.08133	2.58921	1.08144	0.418739	1.08134	1.48525	1.08164	0.419297	1.08144	0.418739	1.08165	0.467503	1.08162	1.06964	1.08132	0.391987	1.08134	1.48525	1.08134	1.19969	1.08132	0.391987	1.08165	0.467503
1.08216	2.58835	1.08227	0.418857	1.08218	1.48628	1.08247	0.4197	1.08227	0.418857	1.08248	0.468569	1.08245	1.06937	1.08215	0.391705	1.08218	1.48628	1.08217	1.20277	1.08215	0.391705	1.08248	0.468569
1.08299	2.58828	1.0831	0.419964	1.08301	1.48718	1.0833	0.420963	1.0831	0.419964	1.08331	0.470067	1.08328	1.0689	1.08299	0.391396	1.08301	1.48718	1.08301	1.2053	1.08299	0.391396	1.08331	0.470067
1.08383	2.58823	1.08394	0.420191	1.08384	1.48797	1.08413	0.421904	1.08394	0.420191	1.08414	0.471823	1.08412	1.06926	1.08382	0.391285	1.08384	1.48797	1.08384	1.20877	1.08382	0.391285	1.08414	0.471823
1.08466	2.58758	1.08477	0.420229	1.08467	1.48816	1.08497	0.422793	1.08477	0.420229	1.08498	0.472696	1.08495	1.06862	1.08465	0.392068	1.08467	1.48816	1.08467	1.21262	1.08465	0.392068	1.08498	0.472696
1.08549	2.58692	1.0856	0.420067	1.0855	1.48832	1.0858	0.42375	1.0856	0.420067	1.08581	0.472904	1.08578	1.06708	1.08548	0.392834	1.0855	1.48832	1.0855	1.21614	1.08548	0.392834	1.08581	0.472904
1.08632	2.58607	1.08643	0.420839	1.08634	1.48875	1.08663	0.424529	1.08643	0.420839	1.08664	0.47383	1.08661	1.06655	1.08632	0.392789	1.08634	1.48875	1.08634	1.21944	1.08632	0.392789	1.08664	0.47383
1.08716	2.58559	1.08726	0.421651	1.08717	1.4883	1.08746	0.425318	1.08726	0.421651	1.08747	0.475496	1.08745	1.06576	1.08715	0.392342	1.08717	1.4883	1.08717	1.22224	1.08715	0.392342	1.08747	0.475496
1.08799	2.58525	1.0881	0.421606	1.088	1.48814	1.0883	0.426391	1.0881	0.421606	1.08831	0.475843	1.08828	1.06456	1.08798	0.391884	1.088	1.48814	1.088	1.22404	1.08798	0.391884	1.08831	0.475843
1.08882	2.58477	1.08893	0.42182	1.08883	1.4884	1.08913	0.427583	1.08893	0.42182	1.08914	0.475982	1.08911	1.06399	1.08881	0.391595	1.08883	1.4884	1.08883	1.22577	1.08881	0.391595	1.08914	0.475982
1.08965	2.5839	1.08976	0.421705	1.08966	1.48877	1.08996	0.428182	1.08976	0.421705	1.08997	0.476229	1.08994	1.06274	1.08964	0.391989	1.08966	1.48877	1.08966	1.22824	1.08964	0.391989	1.08997	0.476229
1.09048	2.58306	1.09059	0.422444	1.0905	1.48934	1.09079	0.427976	1.09059	0.422444	1.0908	0.475949	1.09078	1.06315	1.09048	0.39301	1.0905	1.48934	1.09049	1.23034	1.09048	0.39301	1.0908	0.475949
1.09132	2.58192	1.09143	0.422829	1.09133	1.48952	1.09163	0.429312	1.09143	0.422829	1.09163	0.476228	1.09161	1.06266	1.09131	0.393708	1.09133	1.48952	1.09133	1.23188	1.09131	0.393708	1.09163	0.476228
1.09215	2.58139	1.09226	0.423509	1.09216	1.48963	1.09246	0.430458	1.09226	0.423509	1.09247	0.476451	1.09244	1.06097	1.09214	0.394242	1.09216	1.48963	1.09216	1.23415	1.09214	0.394242	1.09247	0.476451
1.09298	2.58146	1.09309	0.424292	1.09299	1.49027	1.09329	0.432095	1.09309	0.424292	1.0933	0.476673	1.09327	1.05966	1.09297	0.394156	1.09299	1.49027	1.09299	1.23658	1.09297	0.394156	1.0933	0.476673
1.09381	2.58103	1.09392	0.42505	1.09383	1.4912	1.09412	0.432545	1.09392	0.42505	1.09413	0.476236	1.09411	1.05923	1.09381	0.393673	1.09383	1.4912	1.09382	1.23821	1.09381	0.393673	1.09413	0.476236
1.09465	2.58052	1.09475	0.425452	1.09466	1.49244	1.09495	0.433258	1.09475	0.425452	1.09496	0.475874	1.09494	1.05824	1.09464	0.3937	1.09466	1.49244	1.09466	1.23997	1.09464	0.3937	1.09496	0.475874
1.09548	2.58003	1.09559	0.425239	1.09549	1.49288	1.09579	0.433908	1.09559	0.425239	1.0958	0.476579	1.09577	1.05761	1.09547	0.39342	1.09549	1.49288	1.09549	1.2421	1.09547	0.39342	1.0958	0.476579
1.09631	2.58004	1.09642	0.425386	1.09632	1.49346	1.09662	0.435391	1.09642	0.425386	1.09663	0.477126	1.0966	1.05598	1.0963	0.392974	1.09632	1.49346	1.09632	1.24376	1.0963	0.392974	1.09663	0.477126
1.09714	2.58024	1.09725	0.425185	1.09715	1.49422	1.09745	0.437835	1.09725	0.425185	1.09746	0.476733	1.09743	1.0557	1.09713	0.39309	1.09715	1.49422	1.09715	1.24529	1.09713	0.39309	1.09746	0.476733
1.09797	2.58021	1.09808	0.425648	1.09798	1.49475	1.09828	0.439424	1.09808	0.425648	1.09829	0.476526	1.09827	1.05517	1.09797	0.393415	1.09798	1.49475	1.09798	1.24669	1.09797	0.393415	1.09829	0.476526
1.09881	2.57991	1.09892	0.425935	1.09882	1.49497	1.09912	0.440113	1.09892	0.425935	1.09913	0.476283	1.0991	1.05468	1.0988	0.393905	1.09882	1.49497	1.09882	1.24815	1.0988	0.393905	1.09913	0.476283
1.09964	2.57958	1.09975	0.426206	1.09965	1.49579	1.09995	0.441666	1.09975	0.426206	1.09996	0.475918	1.09993	1.0544	1.09963	0.394453	1.09965	1.49579	1.09965	1.24958	1.09963	0.394453	1.09996	0.475918
1.10047	2.57958	1.10058	0.426829	1.10048	1.49722	1.10078	0.443484	1.10058	0.426829	1.10079	0.47643	1.10076	1.0544	1.10046	0.39431	1.10048	1.49722	1.10048	1.25085	1.10046	0.39431	1.10079	0.47643
1.1013	2.57916	1.10141	0.427134	1.10131	1.49735	1.10161	0.444618	1.10141	0.427134	1.10162	0.475887	1.1016	1.05473	1.1013	0.394247	1.10131	1.49735	1.10131	1.25292	1.1013	0.394247	1.10162	0.475887
1.10214	2.57881	1.10224	0.427379	1.10215	1.49724	1.10245	0.445856	1.10224	0.427379	1.10246	0.474512	1.10243	1.05402	1.10213	0.394479	1.10215	1.49724	1.10214	1.25535	1.10213	0.394479	1.10246	0.474512
1.10297	2.57913	1.10308	0.426728	1.10298	1.49747	1.10328	0.447871	1.10308	0.426728	1.10329	0.474323	1.10326	1.05306	1.10296	0.394474	1.10298	1.49747	1.10298	1.25691	1.10296	0.394474	1.10329	0.474323
1.1038	2.57852	1.10391	0.42658	1.10381	1.49734	1.10411	0.449434	1.10391	0.42658	1.10412	0.473841	1.10409	1.05352	1.10379	0.394238	1.10381	1.49734	1.10381	1.2586	1.10379	0.394238	1.10412	0.473841
1.10463	2.57842	1.10474	0.427362	1.10464	1.49695	1.10494	0.450486	1.10474	0.427362	1.10495	0.473132	1.10493	1.0531	1.10462	0.394354	1.10464	1.49695	1.10464	1.2609	1.10462	0.394354	1.10495	0.473132
1.10546	2.57913	1.10557	0.428141	1.10547	1.49675	1.10577	0.452381	1.10557	0.428141	1.10579	0.472994	1.10576	1.0538	1.10546	0.394164	1.10547	1.49675	1.10547	1.26268	1.10546	0.394164	1.10579	0.472994
1.1063	2.57847	1.10641	0.428908	1.10631	1.49739	1.10661	0.454154	1.10641	0.428908	1.10662	0.472505	1.10659	1.05283	1.10629	0.393097	1.10631	1.49739	1.10631	1.26397	1.10629	0.393097	1.10662	0.472505
1.10713	2.57747	1.10724	0.429456	1.10714	1.49747	1.10744	0.454986	1.10724	0.429456	1.10745	0.47183	1.10742	1.05194	1.10712	0.392271	1.10714	1.49747	1.10714	1.2655	1.10712	0.392271	1.10745	0.47183
1.10796	2.57711	1.10807	0.430437	1.10797	1.4974	1.10827	0.456685	1.10807	0.430437	1.10828	0.470525	1.10825	1.05113	1.10795	0.392005	1.10797	1.4974	1.10797	1.267	1.10795	0.392005	1.10828	0.470525
1.10879	2.57688	1.1089	0.431564	1.1088	1.49706	1.10911	0.458017	1.1089	0.431564	1.10912	0.469397	1.10909	1.04927	1.10878	0.391149	1.1088	1.49706	1.1088	1.26821	1.10878	0.391149	1.10912	0.469397
1.10963	2.57624	1.10973	0.432028	1.10963	1.49735	1.10994	0.459395	1.10973	0.432028	1.10995	0.469146	1.10992	1.04813	1.10962	0.390803	1.10963	1.49735	1.10963	1.26946	1.10962	0.390803	1.10995	0.469146
1.11046	2.57482	1.11057	0.432217	1.11047	1.49894	1.11077	0.461496	1.11057	0.432217	1.11078	0.468131	1.11075	1.04764	1.11045	0.390066	1.11047	1.49894	1.11047	1.27081	1.11045	0.390066	1.11078	0.468131
1.11129	2.57323	1.1114	0.432618	1.1113	1.49929	1.1116	0.463216	1.1114	0.432618	1.11161	0.466224	1.11159	1.04699	1.11128	0.389159	1.1113	1.49929	1.1113	1.27222	1.11128	0.389159	1.11161	0.466224
1.11212	2.57212	1.11223	0.43345	1.11213	1.49962	1.11243	0.466296	1.11223	0.43345	1.11244	0.464657	1.11242	1.04666	1.11211	0.388462	1.11213	1.49962	1.11213	1.27399	1.11211	0.388462	1.11244	0.464657
1.11295	2.5712	1.11306	0.43381	1.11296	1.4996	1.11327	0.467194	1.11306	0.43381	1.11328	0.4636	1.11325	1.04607	1.11295	0.388004	1.11296	1.4996	1.11296	1.27561	1.11295	0.388004	1.11328	0.4636
1.11379	2.57079	1.1139	0.433751	1.1138	1.49946	1.1141	0.469484	1.1139	0.433751	1.11411	0.463903	1.11408	1.04577	1.11378	0.387698	1.1138	1.49946	1.1138	1.27687	1.11378	0.387698	1.11411	0.463903
1.11462	2.57015	1.11473	0.434748	1.11463	1.49914	1.11493	0.471919	1.11473	0.434748	1.11494	0.462896	1.11491	1.04542	1.11461	0.386793	1.11463	1.49914	1.11463	1.27799	1.11461	0.386793	1.11494	0.462896
1.11545	2.56961	1.11556	0.436961	1.11546	1.49781	1.11576	0.474572	1.11556	0.436961	1.11577	0.462418	1.11575	1.04462	1.11544	0.385945	1.11546	1.49781	1.11546	1.27872	1.11544	0.385945	1.11577	0.462418
1.11628	2.56909	1.11639	0.438105	1.11629	1.49704	1.1166	0.47642	1.11639	0.438105	1.11661	0.461887	1.11658	1.04297	1.11627	0.385715	1.11629	1.49704	1.11629	1.2792	1.11627	0.385715	1.11661	0.461887
1.11712	2.56731	1.11722	0.438612	1.11712	1.49653	1.11743	0.47856	1.11722	0.438612	1.11744	0.460367	1.11741	1.0428	1.11711	0.38545	1.11712	1.49653	1.11712	1.27972	1.11711	0.38545	1.11744	0.460367
1.11795	2.56603	1.11806	0.439153	1.11796	1.49562	1.11826	0.480138	1.11806	0.439153	1.11827	0.459369	1.11824	1.04232	1.11794	0.385333	1.11796	1.49562	1.11796	1.28023	1.11794	0.385333	1.11827	0.459369
1.11878	2.56496	1.11889	0.439426	1.11879	1.49459	1.11909	0.48167	1.11889	0.439426	1.1191	0.458061	1.11908	1.04235	1.11877	0.385029	1.11879	1.49459	1.11879	1.28128	1.11877	0.385029	1.1191	0.458061
1.11961	2.56393	1.11972	0.440261	1.11962	1.49396	1.11993	0.48404	1.11972	0.440261	1.11994	0.45627	1.11991	1.04176	1.1196	0.384655	1.11962	1.49396	1.11962	1.2818	1.1196	0.384655	1.11994	0.45627
1.12044	2.56247	1.12055	0.440608	1.12045	1.49363	1.12076	0.486689	1.12055	0.440608	1.12077	0.455257	1.12074	1.04107	1.12044	0.384085	1.12045	1.49363	1.12045	1.28214	1.12044	0.384085	1.12077	0.455257
1.12128	2.56146	1.12139	0.440573	1.12129	1.49294	1.12159	0.489447	1.12139	0.440573	1.1216	0.453764	1.12157	1.04014	1.12127	0.383437	1.12129	1.49294	1.12128	1.28287	1.12127	0.383437	1.1216	0.453764
1.12211	2.56069	1.12222	0.441046	1.12212	1.49188	1.12242	0.493714	1.12222	0.441046	1.12243	0.452444	1.12241	1.03897	1.1221	0.3829	1.12212	1.49188	1.12212	1.28323	1.1221	0.3829	1.12243	0.452444
1.12294	2.55982	1.12305	0.441735	1.12295	1.49109	1.12325	0.496027	1.12305	0.441735	1.12326	0.452821	1.12324	1.03727	1.12293	0.382615	1.12295	1.49109	1.12295	1.28328	1.12293	0.382615	1.12326	0.452821
1.12377	2.55968	1.12388	0.442278	1.12378	1.48998	1.12409	0.498821	1.12388	0.442278	1.1241	0.451905	1.12407	1.03585	1.12376	0.382264	1.12378	1.48998	1.12378	1.28409	1.12376	0.382264	1.1241	0.451905
1.12461	2.55881	1.12471	0.441611	1.12461	1.48937	1.12492	0.500469	1.12471	0.441611	1.12493	0.450877	1.1249	1.03422	1.1246	0.381826	1.12461	1.48937	1.12461	1.28504	1.1246	0.381826	1.12493	0.450877
1.12544	2.55734	1.12555	0.441142	1.12545	1.48902	1.12575	0.502324	1.12555	0.441142	1.12576	0.449745	1.12573	1.03294	1.12543	0.381573	1.12545	1.48902	1.12545	1.2858	1.12543	0.381573	1.12576	0.449745
1.12627	2.55632	1.12638	0.441288	1.12628	1.48896	1.12658	0.503952	1.12638	0.441288	1.1266	0.450187	1.12657	1.03205	1.12626	0.38064	1.12628	1.48896	1.12628	1.28615	1.12626	0.38064	1.1266	0.450187
1.1271	2.5564	1.12721	0.441468	1.12711	1.48937	1.12742	0.505887	1.12721	0.441468	1.12743	0.449939	1.1274	1.03058	1.12709	0.379823	1.12711	1.48937	1.12711	1.2864	1.12709	0.379823	1.12743	0.449939
1.12793	2.55594	1.12804	0.441536	1.12794	1.48902	1.12825	0.508645	1.12804	0.441536	1.12826	0.448878	1.12823	1.02944	1.12793	0.37997	1.12794	1.48902	1.12794	1.28708	1.12793	0.37997	1.12826	0.448878
1.12877	2.55455	1.12888	0.44071	1.12878	1.48926	1.12908	0.511539	1.12888	0.44071	1.12909	0.44773	1.12906	1.02796	1.12876	0.380319	1.12878	1.48926	1.12877	1.28861	1.12876	0.380319	1.12909	0.44773
1.1296	2.55356	1.12971	0.440548	1.12961	1.49018	1.12991	0.51441	1.12971	0.440548	1.12992	0.447779	1.1299	1.0272	1.12959	0.381106	1.12961	1.49018	1.12961	1.29055	1.12959	0.381106	1.12992	0.447779
1.13043	2.5526	1.13054	0.44039	1.13044	1.49071	1.13075	0.516582	1.13054	0.44039	1.13076	0.446969	1.13073	1.02665	1.13042	0.382078	1.13044	1.49071	1.13044	1.29256	1.13042	0.382078	1.13076	0.446969
1.13126	2.55246	1.13137	0.439599	1.13127	1.4903	1.13158	0.519104	1.13137	0.439599	1.13159	0.446647	1.13156	1.02546	1.13125	0.38192	1.13127	1.4903	1.13127	1.29453	1.13125	0.38192	1.13159	0.446647
1.1321	2.55271	1.1322	0.438992	1.1321	1.48893	1.13241	0.522266	1.1322	0.438992	1.13242	0.446896	1.13239	1.02394	1.13209	0.381303	1.1321	1.48893	1.1321	1.29705	1.13209	0.381303	1.13242	0.446896
1.13293	2.55187	1.13304	0.438472	1.13294	1.48753	1.13324	0.524689	1.13304	0.438472	1.13325	0.446226	1.13323	1.0233	1.13292	0.380941	1.13294	1.48753	1.13293	1.2996	1.13292	0.380941	1.13325	0.446226
1.13376	2.54996	1.13387	0.437385	1.13377	1.48627	1.13407	0.526257	1.13387	0.437385	1.13409	0.445905	1.13406	1.02319	1.13375	0.380697	1.13377	1.48627	1.13377	1.30149	1.13375	0.380697	1.13409	0.445905
1.13459	2.549	1.1347	0.436068	1.1346	1.48503	1.13491	0.528067	1.1347	0.436068	1.13492	0.445351	1.13489	1.02228	1.13458	0.380385	1.1346	1.48503	1.1346	1.30309	1.13458	0.380385	1.13492	0.445351
1.13542	2.54823	1.13553	0.433479	1.13543	1.48437	1.13574	0.530902	1.13553	0.433479	1.13575	0.444862	1.13572	1.02093	1.13542	0.380172	1.13543	1.48437	1.13543	1.30529	1.13542	0.380172	1.13575	0.444862
1.13626	2.5467	1.13637	0.431729	1.13626	1.48362	1.13657	0.533172	1.13637	0.431729	1.13658	0.444255	1.13655	1.02036	1.13625	0.379281	1.13626	1.48362	1.13626	1.30738	1.13625	0.379281	1.13658	0.444255
1.13709	2.54567	1.1372	0.431384	1.1371	1.48305	1.1374	0.536324	1.1372	0.431384	1.13742	0.444348	1.13739	1.01948	1.13708	0.379303	1.1371	1.48305	1.13709	1.30885	1.13708	0.379303	1.13742	0.444348
1.13792	2.54448	1.13803	0.429797	1.13793	1.48151	1.13824	0.539313	1.13803	0.429797	1.13825	0.443954	1.13822	1.01941	1.13791	0.380212	1.13793	1.48151	1.13793	1.31038	1.13791	0.380212	1.13825	0.443954
1.13875	2.54369	1.13886	0.429137	1.13876	1.4803	1.13907	0.541033	1.13886	0.429137	1.13908	0.443167	1.13905	1.01876	1.13874	0.381085	1.13876	1.4803	1.13876	1.31202	1.13874	0.381085	1.13908	0.443167
1.13959	2.5428	1.13969	0.427779	1.13959	1.47917	1.1399	0.543194	1.13969	0.427779	1.13991	0.442398	1.13989	1.01807	1.13958	0.380761	1.13959	1.47917	1.13959	1.31369	1.13958	0.380761	1.13991	0.442398
1.14042	2.54165	1.14053	0.426251	1.14042	1.47827	1.14073	0.545908	1.14053	0.426251	1.14074	0.442381	1.14072	1.01672	1.14041	0.379936	1.14042	1.47827	1.14042	1.31572	1.14041	0.379936	1.14074	0.442381
1.14125	2.54024	1.14136	0.424794	1.14126	1.47677	1.14157	0.548529	1.14136	0.424794	1.14158	0.442491	1.14155	1.0155	1.14124	0.379542	1.14126	1.47677	1.14126	1.31796	1.14124	0.379542	1.14158	0.442491
1.14208	2.53841	1.14219	0.423348	1.14209	1.4755	1.1424	0.551295	1.14219	0.423348	1.14241	0.442925	1.14238	1.0138	1.14207	0.378841	1.14209	1.4755	1.14209	1.32001	1.14207	0.378841	1.14241	0.442925
1.14291	2.53758	1.14302	0.421826	1.14292	1.47553	1.14323	0.554063	1.14302	0.421826	1.14324	0.442925	1.14321	1.01241	1.14291	0.378219	1.14292	1.47553	1.14292	1.32143	1.14291	0.378219	1.14324	0.442925
1.14375	2.53718	1.14386	0.420115	1.14375	1.47519	1.14406	0.556438	1.14386	0.420115	1.14407	0.443421	1.14405	1.01173	1.14374	0.377795	1.14375	1.47519	1.14375	1.32198	1.14374	0.377795	1.14407	0.443421
1.14458	2.53689	1.14469	0.418632	1.14458	1.47369	1.1449	0.558933	1.14469	0.418632	1.14491	0.443632	1.14488	1.01082	1.14457	0.376672	1.14458	1.47369	1.14458	1.32334	1.14457	0.376672	1.14491	0.443632
1.14541	2.53639	1.14552	0.417301	1.14542	1.47218	1.14573	0.561797	1.14552	0.417301	1.14574	0.443483	1.14571	1.00934	1.1454	0.377049	1.14542	1.47218	1.14542	1.32511	1.1454	0.377049	1.14574	0.443483
1.14624	2.53556	1.14635	0.41577	1.14625	1.471	1.14656	0.565244	1.14635	0.41577	1.14657	0.44314	1.14654	1.00852	1.14623	0.377776	1.14625	1.471	1.14625	1.32613	1.14623	0.377776	1.14657	0.44314
1.14708	2.5342	1.14718	0.414623	1.14708	1.47058	1.14739	0.568482	1.14718	0.414623	1.1474	0.443107	1.14738	1.00749	1.14707	0.378005	1.14708	1.47058	1.14708	1.32729	1.14707	0.378005	1.1474	0.443107
1.14791	2.5336	1.14802	0.412978	1.14791	1.46918	1.14823	0.571271	1.14802	0.412978	1.14824	0.444014	1.14821	1.00691	1.1479	0.378316	1.14791	1.46918	1.14791	1.32906	1.1479	0.378316	1.14824	0.444014
1.14874	2.53351	1.14885	0.410875	1.14875	1.46798	1.14906	0.574928	1.14885	0.410875	1.14907	0.443495	1.14904	1.00714	1.14873	0.378813	1.14875	1.46798	1.14874	1.3304	1.14873	0.378813	1.14907	0.443495
1.14957	2.53169	1.14968	0.408674	1.14958	1.46725	1.14989	0.577174	1.14968	0.408674	1.1499	0.443135	1.14987	1.00708	1.14956	0.378661	1.14958	1.46725	1.14958	1.33145	1.14956	0.378661	1.1499	0.443135
1.1504	2.53037	1.15051	0.40672	1.15041	1.46656	1.15072	0.580115	1.15051	0.40672	1.15073	0.442458	1.15071	1.00702	1.1504	0.379194	1.15041	1.46656	1.15041	1.33242	1.1504	0.379194	1.15073	0.442458
1.15124	2.52962	1.15135	0.404921	1.15124	1.46572	1.15156	0.583698	1.15135	0.404921	1.15157	0.441602	1.15154	1.00656	1.15123	0.379433	1.15124	1.46572	1.15124	1.33359	1.15123	0.379433	1.15157	0.441602
1.15207	2.52951	1.15218	0.403541	1.15207	1.46408	1.15239	0.586929	1.15218	0.403541	1.1524	0.440272	1.15237	1.00527	1.15206	0.379758	1.15207	1.46408	1.15207	1.33405	1.15206	0.379758	1.1524	0.440272
1.1529	2.52913	1.15301	0.402067	1.15291	1.46226	1.15322	0.59043	1.15301	0.402067	1.15323	0.439801	1.1532	1.00415	1.15289	0.380436	1.15291	1.46226	1.15291	1.33491	1.15289	0.380436	1.15323	0.439801
1.15373	2.52828	1.15384	0.400054	1.15374	1.46045	1.15405	0.593921	1.15384	0.400054	1.15406	0.438867	1.15403	1.00238	1.15372	0.38125	1.15374	1.46045	1.15374	1.33521	1.15372	0.38125	1.15406	0.438867
1.15457	2.5284	1.15467	0.397733	1.15457	1.45961	1.15488	0.597313	1.15467	0.397733	1.1549	0.437646	1.15487	1.00156	1.15456	0.382096	1.15457	1.45961	1.15457	1.33549	1.15456	0.382096	1.1549	0.437646
1.1554	2.52812	1.15551	0.396261	1.1554	1.45829	1.15572	0.600691	1.15551	0.396261	1.15573	0.43582	1.1557	0.999936	1.15539	0.381998	1.1554	1.45829	1.1554	1.33681	1.15539	0.381998	1.15573	0.43582
1.15623	2.52748	1.15634	0.395533	1.15623	1.45768	1.15655	0.603718	1.15634	0.395533	1.15656	0.435666	1.15653	0.998423	1.15622	0.382607	1.15623	1.45768	1.15623	1.3384	1.15622	0.382607	1.15656	0.435666
1.15706	2.5275	1.15717	0.393382	1.15707	1.45812	1.15738	0.606769	1.15717	0.393382	1.15739	0.435161	1.15736	0.997199	1.15705	0.383211	1.15707	1.45812	1.15707	1.33937	1.15705	0.383211	1.15739	0.435161
1.15789	2.52791	1.158	0.390832	1.1579	1.45785	1.15821	0.60953	1.158	0.390832	1.15823	0.433871	1.1582	0.997098	1.15788	0.383554	1.1579	1.45785	1.1579	1.33994	1.15788	0.383554	1.15823	0.433871
1.15873	2.52828	1.15884	0.389153	1.15873	1.45684	1.15905	0.612152	1.15884	0.389153	1.15906	0.432959	1.15903	0.996554	1.15872	0.382933	1.15873	1.45684	1.15873	1.34044	1.15872	0.382933	1.15906	0.432959
1.15956	2.52862	1.15967	0.387101	1.15956	1.45614	1.15988	0.615341	1.15967	0.387101	1.15989	0.43225	1.15986	0.995434	1.15955	0.381936	1.15956	1.45614	1.15956	1.34154	1.15955	0.381936	1.15989	0.43225
1.16039	2.52906	1.1605	0.385485	1.1604	1.45555	1.16071	0.618589	1.1605	0.385485	1.16072	0.431716	1.16069	0.994599	1.16038	0.381454	1.1604	1.45555	1.1604	1.34271	1.16038	0.381454	1.16072	0.431716
1.16122	2.52962	1.16133	0.383965	1.16123	1.4548	1.16154	0.622659	1.16133	0.383965	1.16155	0.432018	1.16153	0.994366	1.16121	0.382033	1.16123	1.4548	1.16123	1.34392	1.16121	0.382033	1.16155	0.432018
1.16206	2.53018	1.16216	0.382661	1.16206	1.45428	1.16237	0.625943	1.16216	0.382661	1.16239	0.432516	1.16236	0.993888	1.16204	0.382782	1.16206	1.45428	1.16206	1.34614	1.16204	0.382782	1.16239	0.432516
1.16289	2.53117	1.163	0.38155	1.16289	1.45372	1.16321	0.628339	1.163	0.38155	1.16322	0.432442	1.16319	0.993471	1.16288	0.383547	1.16289	1.45372	1.16289	1.34836	1.16288	0.383547	1.16322	0.432442
1.16372	2.53228	1.16383	0.38015	1.16372	1.45314	1.16404	0.630585	1.16383	0.38015	1.16405	0.432495	1.16402	0.993374	1.16371	0.384052	1.16372	1.45314	1.16372	1.34973	1.16371	0.384052	1.16405	0.432495
1.16455	2.53297	1.16466	0.37834	1.16456	1.45282	1.16487	0.6332	1.16466	0.37834	1.16488	0.431305	1.16485	0.993891	1.16454	0.384454	1.16456	1.45282	1.16456	1.35123	1.16454	0.384454	1.16488	0.431305
1.16538	2.53332	1.16549	0.376695	1.16539	1.45229	1.1657	0.63651	1.16549	0.376695	1.16572	0.42996	1.16569	0.993611	1.16537	0.384603	1.16539	1.45229	1.16539	1.35252	1.16537	0.384603	1.16572	0.42996
1.16622	2.53362	1.16633	0.375713	1.16622	1.4519	1.16654	0.639973	1.16633	0.375713	1.16655	0.428829	1.16652	0.9937	1.16621	0.385296	1.16622	1.4519	1.16622	1.35259	1.16621	0.385296	1.16655	0.428829
1.16705	2.53467	1.16716	0.374824	1.16705	1.45143	1.16737	0.644041	1.16716	0.374824	1.16738	0.428856	1.16735	0.993101	1.16704	0.385896	1.16705	1.45143	1.16705	1.35198	1.16704	0.385896	1.16738	0.428856
1.16788	2.53603	1.16799	0.373877	1.16789	1.45066	1.1682	0.648519	1.16799	0.373877	1.16821	0.427685	1.16819	0.992981	1.16787	0.386214	1.16789	1.45066	1.16788	1.35204	1.16787	0.386214	1.16821	0.427685
1.16871	2.53588	1.16882	0.372857	1.16872	1.44974	1.16903	0.651767	1.16882	0.372857	1.16905	0.427382	1.16902	0.993583	1.1687	0.386404	1.16872	1.44974	1.16872	1.35239	1.1687	0.386404	1.16905	0.427382
1.16955	2.53612	1.16965	0.371759	1.16955	1.44892	1.16987	0.654761	1.16965	0.371759	1.16988	0.428083	1.16985	0.993356	1.16953	0.386755	1.16955	1.44892	1.16955	1.35279	1.16953	0.386755	1.16988	0.428083
1.17038	2.53693	1.17049	0.37123	1.17038	1.44758	1.1707	0.658342	1.17049	0.37123	1.17071	0.428062	1.17068	0.993572	1.17037	0.386814	1.17038	1.44758	1.17038	1.35231	1.17037	0.386814	1.17071	0.428062
1.17121	2.53788	1.17132	0.370519	1.17121	1.44562	1.17153	0.660518	1.17132	0.370519	1.17154	0.42859	1.17151	0.992989	1.1712	0.386283	1.17121	1.44562	1.17121	1.35227	1.1712	0.386283	1.17154	0.42859
1.17204	2.53797	1.17215	0.368927	1.17205	1.44422	1.17236	0.66378	1.17215	0.368927	1.17237	0.428904	1.17235	0.992148	1.17203	0.385363	1.17205	1.44422	1.17205	1.35265	1.17203	0.385363	1.17237	0.428904
1.17287	2.53769	1.17298	0.368315	1.17288	1.44359	1.1732	0.667439	1.17298	0.368315	1.17321	0.428809	1.17318	0.991974	1.17286	0.385609	1.17288	1.44359	1.17288	1.3523	1.17286	0.385609	1.17321	0.428809
1.17371	2.53705	1.17382	0.367878	1.17371	1.44327	1.17403	0.671114	1.17382	0.367878	1.17404	0.428674	1.17401	0.991453	1.1737	0.386045	1.17371	1.44327	1.17371	1.35126	1.1737	0.386045	1.17404	0.428674
1.17454	2.53788	1.17465	0.367102	1.17454	1.44282	1.17486	0.674477	1.17465	0.367102	1.17487	0.428553	1.17484	0.99092	1.17453	0.386895	1.17454	1.44282	1.17454	1.35056	1.17453	0.386895	1.17487	0.428553
1.17537	2.53892	1.17548	0.366685	1.17537	1.4426	1.17569	0.678366	1.17548	0.366685	1.17571	0.428102	1.17568	0.990703	1.17536	0.387218	1.17537	1.4426	1.17537	1.3505	1.17536	0.387218	1.17571	0.428102
1.1762	2.53935	1.17631	0.366401	1.17621	1.44191	1.17653	0.68198	1.17631	0.366401	1.17654	0.427433	1.17651	0.9908	1.17619	0.387633	1.17621	1.44191	1.1762	1.35007	1.17619	0.387633	1.17654	0.427433
1.17704	2.53971	1.17714	0.367211	1.17704	1.44057	1.17736	0.68623	1.17714	0.367211	1.17737	0.427608	1.17734	0.990046	1.17702	0.388587	1.17704	1.44057	1.17704	1.34921	1.17702	0.388587	1.17737	0.427608
1.17787	2.54048	1.17798	0.367287	1.17787	1.43944	1.17819	0.690575	1.17798	0.367287	1.1782	0.4277	1.17817	0.988647	1.17786	0.389692	1.17787	1.43944	1.17787	1.34814	1.17786	0.389692	1.1782	0.4277
1.1787	2.541	1.17881	0.366482	1.1787	1.43837	1.17902	0.693527	1.17881	0.366482	1.17903	0.427695	1.17901	0.987464	1.17869	0.389391	1.1787	1.43837	1.1787	1.34719	1.17869	0.389391	1.17903	0.427695
1.17953	2.54126	1.17964	0.366715	1.17954	1.43845	1.17986	0.697358	1.17964	0.366715	1.17987	0.427694	1.17984	0.985885	1.17952	0.389033	1.17954	1.43845	1.17953	1.34663	1.17952	0.389033	1.17987	0.427694
1.18037	2.54132	1.18047	0.367119	1.18037	1.43795	1.18069	0.701719	1.18047	0.367119	1.1807	0.427167	1.18067	0.984377	1.18035	0.388827	1.18037	1.43795	1.18037	1.34555	1.18035	0.388827	1.1807	0.427167
1.1812	2.5412	1.18131	0.367779	1.1812	1.43741	1.18152	0.705785	1.18131	0.367779	1.18153	0.427101	1.1815	0.983021	1.18119	0.389283	1.1812	1.43741	1.1812	1.34504	1.18119	0.389283	1.18153	0.427101
1.18203	2.5423	1.18214	0.36837	1.18203	1.43753	1.18235	0.709583	1.18214	0.36837	1.18236	0.427055	1.18233	0.982041	1.18202	0.389123	1.18203	1.43753	1.18203	1.34444	1.18202	0.389123	1.18236	0.427055
1.18286	2.54243	1.18297	0.368795	1.18286	1.43723	1.18318	0.713168	1.18297	0.368795	1.1832	0.426654	1.18317	0.980428	1.18285	0.389103	1.18286	1.43723	1.18286	1.34364	1.18285	0.389103	1.1832	0.426654
1.18369	2.54178	1.1838	0.368701	1.1837	1.43586	1.18402	0.716572	1.1838	0.368701	1.18403	0.42633	1.184	0.979806	1.18368	0.389108	1.1837	1.43586	1.18369	1.34233	1.18368	0.389108	1.18403	0.42633
1.18453	2.54024	1.18463	0.368517	1.18453	1.43468	1.18485	0.720463	1.18463	0.368517	1.18486	0.427032	1.18483	0.979181	1.18451	0.389757	1.18453	1.43468	1.18453	1.3413	1.18451	0.389757	1.18486	0.427032
1.18536	2.53851	1.18547	0.36829	1.18536	1.43428	1.18568	0.724787	1.18547	0.36829	1.18569	0.427174	1.18566	0.977775	1.18535	0.390007	1.18536	1.43428	1.18536	1.34102	1.18535	0.390007	1.18569	0.427174
1.18619	2.53709	1.1863	0.368169	1.18619	1.43408	1.18651	0.728406	1.1863	0.368169	1.18653	0.42734	1.1865	0.976601	1.18618	0.390572	1.18619	1.43408	1.18619	1.34058	1.18618	0.390572	1.18653	0.42734
1.18702	2.53634	1.18713	0.368476	1.18702	1.43382	1.18735	0.732275	1.18713	0.368476	1.18736	0.427899	1.18733	0.974766	1.18701	0.390334	1.18702	1.43382	1.18702	1.33985	1.18701	0.390334	1.18736	0.427899
1.18786	2.53561	1.18796	0.368597	1.18786	1.43338	1.18818	0.735312	1.18796	0.368597	1.18819	0.42809	1.18816	0.972469	1.18784	0.389342	1.18786	1.43338	1.18786	1.33943	1.18784	0.389342	1.18819	0.42809
1.18869	2.53471	1.1888	0.367956	1.18869	1.43292	1.18901	0.738894	1.1888	0.367956	1.18902	0.427474	1.18899	0.971527	1.18867	0.389547	1.18869	1.43292	1.18869	1.33911	1.18867	0.389547	1.18902	0.427474
1.18952	2.53394	1.18963	0.367405	1.18952	1.43293	1.18984	0.743178	1.18963	0.367405	1.18986	0.427106	1.18983	0.970786	1.18951	0.390641	1.18952	1.43293	1.18952	1.33806	1.18951	0.390641	1.18986	0.427106
1.19035	2.53286	1.19046	0.367272	1.19035	1.43291	1.19067	0.746883	1.19046	0.367272	1.19069	0.428198	1.19066	0.969581	1.19034	0.390808	1.19035	1.43291	1.19035	1.33742	1.19034	0.390808	1.19069	0.428198
1.19118	2.53297	1.19129	0.367371	1.19118	1.43254	1.19151	0.751463	1.19129	0.367371	1.19152	0.428617	1.19149	0.968278	1.19117	0.391121	1.19118	1.43254	1.19118	1.33824	1.19117	0.391121	1.19152	0.428617
1.19202	2.53277	1.19212	0.367635	1.19202	1.43131	1.19234	0.755353	1.19212	0.367635	1.19235	0.429298	1.19232	0.966715	1.192	0.390303	1.19202	1.43131	1.19202	1.33866	1.192	0.390303	1.19235	0.429298
1.19285	2.53239	1.19296	0.368339	1.19285	1.43012	1.19317	0.75814	1.19296	0.368339	1.19318	0.429627	1.19315	0.965377	1.19284	0.390253	1.19285	1.43012	1.19285	1.33785	1.19284	0.390253	1.19318	0.429627
1.19368	2.53221	1.19379	0.369018	1.19368	1.42869	1.194	0.761232	1.19379	0.369018	1.19402	0.430538	1.19399	0.964476	1.19367	0.390162	1.19368	1.42869	1.19368	1.33811	1.19367	0.390162	1.19402	0.430538
1.19451	2.53216	1.19462	0.369141	1.19451	1.42887	1.19484	0.764891	1.19462	0.369141	1.19485	0.432269	1.19482	0.9639	1.1945	0.390187	1.19451	1.42887	1.19451	1.33817	1.1945	0.390187	1.19485	0.432269
1.19535	2.53184	1.19545	0.369058	1.19535	1.4293	1.19567	0.768575	1.19545	0.369058	1.19568	0.433859	1.19565	0.963144	1.19533	0.389947	1.19535	1.4293	1.19535	1.33788	1.19533	0.389947	1.19568	0.433859
1.19618	2.53093	1.19629	0.369204	1.19618	1.42906	1.1965	0.77224	1.19629	0.369204	1.19651	0.43501	1.19649	0.961988	1.19616	0.390232	1.19618	1.42906	1.19618	1.33806	1.19616	0.390232	1.19651	0.43501
1.19701	2.52985	1.19712	0.368837	1.19701	1.42935	1.19733	0.77577	1.19712	0.368837	1.19735	0.43628	1.19732	0.961839	1.197	0.390462	1.19701	1.42935	1.19701	1.33751	1.197	0.390462	1.19735	0.43628
1.19784	2.52911	1.19795	0.368133	1.19784	1.42921	1.19817	0.779009	1.19795	0.368133	1.19818	0.438034	1.19815	0.961084	1.19783	0.390263	1.19784	1.42921	1.19784	1.33696	1.19783	0.390263	1.19818	0.438034
1.19867	2.52802	1.19878	0.367815	1.19867	1.42854	1.199	0.782986	1.19878	0.367815	1.19901	0.439374	1.19898	0.960724	1.19866	0.390406	1.19867	1.42854	1.19867	1.33659	1.19866	0.390406	1.19901	0.439374
1.19951	2.52614	1.19961	0.368143	1.19951	1.42799	1.19983	0.78746	1.19961	0.368143	1.19984	0.441264	1.19981	0.95924	1.19949	0.390947	1.19951	1.42799	1.19951	1.33735	1.19949	0.390947	1.19984	0.441264
1.20034	2.52497	1.20045	0.368184	1.20034	1.42716	1.20066	0.792474	1.20045	0.368184	1.20068	0.442684	1.20065	0.958258	1.20033	0.392054	1.20034	1.42716	1.20034	1.33792	1.20033	0.392054	1.20068	0.442684
1.20117	2.52427	1.20128	0.367841	1.20117	1.4266	1.2015	0.797782	1.20128	0.367841	1.20151	0.444063	1.20148	0.957401	1.20116	0.391962	1.20117	1.4266	1.20117	1.33779	1.20116	0.391962	1.20151	0.444063
1.202	2.52347	1.20211	0.368394	1.202	1.4256	1.20233	0.802461	1.20211	0.368394	1.20234	0.445412	1.20231	0.956035	1.20199	0.392135	1.202	1.4256	1.202	1.33751	1.20199	0.392135	1.20234	0.445412
1.20284	2.52214	1.20294	0.369191	1.20284	1.42496	1.20316	0.805592	1.20294	0.369191	1.20317	0.446642	1.20314	0.954485	1.20282	0.39271	1.20284	1.42496	1.20283	1.33701	1.20282	0.39271	1.20317	0.446642
1.20367	2.52041	1.20378	0.368801	1.20367	1.4244	1.20399	0.809157	1.20378	0.368801	1.204	0.448118	1.20398	0.953077	1.20365	0.392261	1.20367	1.4244	1.20367	1.3353	1.20365	0.392261	1.204	0.448118
1.2045	2.51897	1.20461	0.36846	1.2045	1.42378	1.20483	0.812897	1.20461	0.36846	1.20484	0.449633	1.20481	0.952641	1.20449	0.39153	1.2045	1.42378	1.2045	1.33329	1.20449	0.39153	1.20484	0.449633
1.20533	2.51625	1.20544	0.368596	1.20533	1.42316	1.20566	0.816982	1.20544	0.368596	1.20567	0.450653	1.20564	0.952201	1.20532	0.390892	1.20533	1.42316	1.20533	1.33202	1.20532	0.390892	1.20567	0.450653
1.20616	2.51425	1.20627	0.368894	1.20616	1.42173	1.20649	0.821903	1.20627	0.368894	1.2065	0.452544	1.20647	0.951096	1.20615	0.39109	1.20616	1.42173	1.20616	1.33105	1.20615	0.39109	1.2065	0.452544
1.207	2.51218	1.2071	0.369498	1.207	1.42042	1.20732	0.826025	1.2071	0.369498	1.20734	0.454375	1.20731	0.950362	1.20698	0.391735	1.207	1.42042	1.207	1.33053	1.20698	0.391735	1.20734	0.454375
1.20783	2.51035	1.20794	0.369434	1.20783	1.41919	1.20816	0.830163	1.20794	0.369434	1.20817	0.456689	1.20814	0.949362	1.20782	0.39182	1.20783	1.41919	1.20783	1.33098	1.20782	0.39182	1.20817	0.456689
1.20866	2.50861	1.20877	0.369707	1.20866	1.41851	1.20899	0.834144	1.20877	0.369707	1.209	0.458057	1.20897	0.94778	1.20865	0.391657	1.20866	1.41851	1.20866	1.33192	1.20865	0.391657	1.209	0.458057
1.20949	2.50653	1.2096	0.370541	1.20949	1.41806	1.20982	0.838132	1.2096	0.370541	1.20983	0.459465	1.2098	0.946487	1.20948	0.391942	1.20949	1.41806	1.20949	1.33208	1.20948	0.391942	1.20983	0.459465
1.21033	2.50446	1.21043	0.371614	1.21032	1.41759	1.21065	0.842987	1.21043	0.371614	1.21066	0.460641	1.21063	0.944541	1.21031	0.392544	1.21032	1.41759	1.21032	1.33206	1.21031	0.392544	1.21066	0.460641
1.21116	2.50298	1.21127	0.371907	1.21116	1.41701	1.21148	0.847419	1.21127	0.371907	1.2115	0.461719	1.21147	0.941711	1.21114	0.392285	1.21116	1.41701	1.21115	1.33201	1.21114	0.392285	1.2115	0.461719
1.21199	2.50186	1.2121	0.371329	1.21199	1.41689	1.21232	0.851194	1.2121	0.371329	1.21233	0.463032	1.2123	0.940004	1.21198	0.391567	1.21199	1.41689	1.21199	1.33251	1.21198	0.391567	1.21233	0.463032
1.21282	2.49986	1.21293	0.371245	1.21282	1.41649	1.21315	0.855859	1.21293	0.371245	1.21316	0.463081	1.21313	0.938868	1.21281	0.39173	1.21282	1.41649	1.21282	1.3326	1.21281	0.39173	1.21316	0.463081
1.21365	2.49876	1.21376	0.371574	1.21365	1.41565	1.21398	0.860179	1.21376	0.371574	1.21399	0.463914	1.21396	0.93846	1.21364	0.391502	1.21365	1.41565	1.21365	1.33242	1.21364	0.391502	1.21399	0.463914
1.21449	2.49785	1.21459	0.371314	1.21449	1.41509	1.21481	0.863781	1.21459	0.371314	1.21483	0.465283	1.2148	0.937288	1.21447	0.390303	1.21449	1.41509	1.21448	1.33168	1.21447	0.390303	1.21483	0.465283
1.21532	2.49696	1.21543	0.37086	1.21532	1.41475	1.21565	0.867527	1.21543	0.37086	1.21566	0.465685	1.21563	0.936278	1.21531	0.389887	1.21532	1.41475	1.21532	1.33166	1.21531	0.389887	1.21566	0.465685
1.21615	2.49434	1.21626	0.37071	1.21615	1.415	1.21648	0.871657	1.21626	0.37071	1.21649	0.467605	1.21646	0.934861	1.21614	0.389196	1.21615	1.415	1.21615	1.33222	1.21614	0.389196	1.21649	0.467605
1.21698	2.49202	1.21709	0.370173	1.21698	1.41451	1.21731	0.875224	1.21709	0.370173	1.21732	0.470321	1.21729	0.932985	1.21697	0.389075	1.21698	1.41451	1.21698	1.33209	1.21697	0.389075	1.21732	0.470321
1.21782	2.48962	1.21792	0.369927	1.21781	1.4144	1.21814	0.879439	1.21792	0.369927	1.21816	0.47272	1.21813	0.931099	1.2178	0.389435	1.21781	1.4144	1.21781	1.33184	1.2178	0.389435	1.21816	0.47272
1.21865	2.48729	1.21876	0.369851	1.21865	1.41421	1.21898	0.88289	1.21876	0.369851	1.21899	0.474554	1.21896	0.930141	1.21863	0.388666	1.21865	1.41421	1.21864	1.33187	1.21863	0.388666	1.21899	0.474554
1.21948	2.48541	1.21959	0.370492	1.21948	1.41338	1.21981	0.885822	1.21959	0.370492	1.21982	0.475991	1.21979	0.929336	1.21947	0.388444	1.21948	1.41338	1.21948	1.33199	1.21947	0.388444	1.21982	0.475991
1.22031	2.48351	1.22042	0.370949	1.22031	1.41326	1.22064	0.88985	1.22042	0.370949	1.22065	0.476926	1.22062	0.928639	1.2203	0.388492	1.22031	1.41326	1.22031	1.33269	1.2203	0.388492	1.22065	0.476926
1.22114	2.48173	1.22125	0.369879	1.22114	1.41253	1.22147	0.893718	1.22125	0.369879	1.22148	0.478443	1.22145	0.927628	1.22113	0.388393	1.22114	1.41253	1.22114	1.33279	1.22113	0.388393	1.22148	0.478443
1.22198	2.47954	1.22208	0.368888	1.22197	1.41187	1.2223	0.897183	1.22208	0.368888	1.22232	0.481053	1.22229	0.926986	1.22196	0.387646	1.22197	1.41187	1.22197	1.33266	1.22196	0.387646	1.22232	0.481053
1.22281	2.47741	1.22292	0.368147	1.22281	1.41184	1.22314	0.901697	1.22292	0.368147	1.22315	0.483814	1.22312	0.926374	1.2228	0.387145	1.22281	1.41184	1.2228	1.33266	1.2228	0.387145	1.22315	0.483814
1.22364	2.47475	1.22375	0.367312	1.22364	1.41138	1.22397	0.906353	1.22375	0.367312	1.22398	0.485337	1.22395	0.926138	1.22363	0.387668	1.22364	1.41138	1.22364	1.33272	1.22363	0.387668	1.22398	0.485337
1.22447	2.47382	1.22458	0.366569	1.22447	1.4111	1.2248	0.910502	1.22458	0.366569	1.22481	0.487149	1.22479	0.925892	1.22446	0.387322	1.22447	1.4111	1.22447	1.33265	1.22446	0.387322	1.22481	0.487149
1.22531	2.4733	1.22541	0.366603	1.2253	1.41157	1.22563	0.914816	1.22541	0.366603	1.22565	0.488626	1.22562	0.924235	1.22529	0.387437	1.2253	1.41157	1.2253	1.33311	1.22529	0.387437	1.22565	0.488626
1.22614	2.47397	1.22625	0.367271	1.22613	1.41078	1.22647	0.919939	1.22625	0.367271	1.22648	0.490361	1.22645	0.92298	1.22612	0.387684	1.22613	1.41078	1.22613	1.33285	1.22612	0.387684	1.22648	0.490361
1.22697	2.47404	1.22708	0.367406	1.22697	1.41016	1.2273	0.924453	1.22708	0.367406	1.22731	0.492292	1.22728	0.921534	1.22696	0.387885	1.22697	1.41016	1.22697	1.33189	1.22696	0.387885	1.22731	0.492292
1.2278	2.47304	1.22791	0.366956	1.2278	1.41027	1.22813	0.929076	1.22791	0.366956	1.22814	0.493921	1.22811	0.91983	1.22779	0.387978	1.2278	1.41027	1.2278	1.33156	1.22779	0.387978	1.22814	0.493921
1.22863	2.47179	1.22874	0.366293	1.22863	1.41019	1.22896	0.933401	1.22874	0.366293	1.22898	0.49537	1.22895	0.919101	1.22862	0.388799	1.22863	1.41019	1.22863	1.33173	1.22862	0.388799	1.22898	0.49537
1.22947	2.47101	1.22957	0.365978	1.22946	1.41048	1.2298	0.937598	1.22957	0.365978	1.22981	0.497721	1.22978	0.918973	1.22945	0.389328	1.22946	1.41048	1.22946	1.3316	1.22945	0.389328	1.22981	0.497721
1.2303	2.47093	1.23041	0.365894	1.2303	1.41102	1.23063	0.94223	1.23041	0.365894	1.23064	0.500311	1.23061	0.917601	1.23029	0.389445	1.2303	1.41102	1.23029	1.33136	1.23029	0.389445	1.23064	0.500311
1.23113	2.47053	1.23124	0.366235	1.23113	1.41151	1.23146	0.946109	1.23124	0.366235	1.23147	0.502512	1.23144	0.916658	1.23112	0.3893	1.23113	1.41151	1.23113	1.33131	1.23112	0.3893	1.23147	0.502512
1.23196	2.46966	1.23207	0.36602	1.23196	1.41175	1.23229	0.95008	1.23207	0.36602	1.23231	0.503764	1.23228	0.915678	1.23195	0.389657	1.23196	1.41175	1.23196	1.33221	1.23195	0.389657	1.23231	0.503764
1.2328	2.4686	1.2329	0.365138	1.23279	1.41098	1.23313	0.954541	1.2329	0.365138	1.23314	0.50578	1.23311	0.914947	1.23278	0.389492	1.23279	1.41098	1.23279	1.33122	1.23278	0.389492	1.23314	0.50578
1.23363	2.46856	1.23374	0.365229	1.23362	1.41154	1.23396	0.95896	1.23374	0.365229	1.23397	0.507928	1.23394	0.914609	1.23361	0.389887	1.23362	1.41154	1.23362	1.33082	1.23361	0.389887	1.23397	0.507928
1.23446	2.46843	1.23457	0.365122	1.23446	1.4121	1.23479	0.963399	1.23457	0.365122	1.2348	0.509784	1.23477	0.914158	1.23445	0.390249	1.23446	1.4121	1.23446	1.33106	1.23445	0.390249	1.2348	0.509784
1.23529	2.46779	1.2354	0.364015	1.23529	1.41377	1.23562	0.96727	1.2354	0.364015	1.23564	0.512334	1.23561	0.91376	1.23528	0.390454	1.23529	1.41377	1.23529	1.33134	1.23528	0.390454	1.23564	0.512334
1.23612	2.46774	1.23623	0.363072	1.23612	1.41444	1.23646	0.97146	1.23623	0.363072	1.23647	0.514065	1.23644	0.912545	1.23611	0.390777	1.23612	1.41444	1.23612	1.33117	1.23611	0.390777	1.23647	0.514065
1.23696	2.46722	1.23706	0.362868	1.23695	1.4148	1.23729	0.975397	1.23706	0.362868	1.2373	0.515977	1.23727	0.911136	1.23694	0.390887	1.23695	1.4148	1.23695	1.33053	1.23694	0.390887	1.2373	0.515977
1.23779	2.46672	1.2379	0.362643	1.23778	1.41411	1.23812	0.978974	1.2379	0.362643	1.23813	0.518612	1.2381	0.909595	1.23777	0.390604	1.23778	1.41411	1.23778	1.33034	1.23777	0.390604	1.23813	0.518612
1.23862	2.46613	1.23873	0.362241	1.23862	1.41332	1.23895	0.98277	1.23873	0.362241	1.23897	0.521436	1.23893	0.908218	1.23861	0.391259	1.23862	1.41332	1.23862	1.32959	1.23861	0.391259	1.23897	0.521436
1.23945	2.46557	1.23956	0.361725	1.23945	1.41252	1.23978	0.98679	1.23956	0.361725	1.2398	0.52373	1.23977	0.906881	1.23944	0.390963	1.23945	1.41252	1.23945	1.32954	1.23944	0.390963	1.2398	0.52373
1.24029	2.46552	1.24039	0.361417	1.24028	1.4128	1.24062	0.990829	1.24039	0.361417	1.24063	0.525822	1.2406	0.905418	1.24027	0.390383	1.24028	1.4128	1.24028	1.33022	1.24027	0.390383	1.24063	0.525822
1.24112	2.46581	1.24123	0.361571	1.24111	1.41324	1.24145	0.994493	1.24123	0.361571	1.24146	0.527443	1.24143	0.904557	1.2411	0.390755	1.24111	1.41324	1.24111	1.33011	1.2411	0.390755	1.24146	0.527443
1.24195	2.46639	1.24206	0.361607	1.24195	1.41384	1.24228	0.998265	1.24206	0.361607	1.24229	0.530159	1.24226	0.903323	1.24194	0.389908	1.24195	1.41384	1.24194	1.3302	1.24194	0.389908	1.24229	0.530159
1.24278	2.4663	1.24289	0.361897	1.24278	1.41374	1.24311	1.00111	1.24289	0.361897	1.24313	0.532689	1.2431	0.902003	1.24277	0.391246	1.24278	1.41374	1.24278	1.33013	1.24277	0.391246	1.24313	0.532689
1.24361	2.46586	1.24372	0.361847	1.24361	1.41489	1.24395	1.00412	1.24372	0.361847	1.24396	0.53463	1.24393	0.90154	1.2436	0.391703	1.24361	1.41489	1.24361	1.32958	1.2436	0.391703	1.24396	0.53463
1.24445	2.46475	1.24455	0.360865	1.24444	1.41611	1.24478	1.00825	1.24455	0.360865	1.24479	0.53609	1.24476	0.901344	1.24443	0.391356	1.24444	1.41611	1.24444	1.33002	1.24443	0.391356	1.24479	0.53609
1.24528	2.46454	1.24539	0.360727	1.24527	1.41622	1.24561	1.01272	1.24539	0.360727	1.24562	0.537468	1.24559	0.900726	1.24526	0.391417	1.24527	1.41622	1.24527	1.33039	1.24526	0.391417	1.24562	0.537468
1.24611	2.46365	1.24622	0.360556	1.24611	1.41647	1.24644	1.01696	1.24622	0.360556	1.24646	0.539732	1.24643	0.899217	1.2461	0.391171	1.24611	1.41647	1.24611	1.33021	1.2461	0.391171	1.24646	0.539732
1.24694	2.46434	1.24705	0.359682	1.24694	1.41668	1.24728	1.02053	1.24705	0.359682	1.24729	0.542326	1.24726	0.897521	1.24693	0.391912	1.24694	1.41668	1.24694	1.32968	1.24693	0.391912	1.24729	0.542326
1.24778	2.46347	1.24788	0.359337	1.24777	1.41644	1.24811	1.02358	1.24788	0.359337	1.24812	0.544775	1.24809	0.89551	1.24776	0.391531	1.24777	1.41644	1.24777	1.32889	1.24776	0.391531	1.24812	0.544775
1.24861	2.46299	1.24872	0.359008	1.2486	1.41694	1.24894	1.02717	1.24872	0.359008	1.24895	0.547621	1.24892	0.893787	1.24859	0.392326	1.2486	1.41694	1.2486	1.32842	1.24859	0.392326	1.24895	0.547621
1.24944	2.46345	1.24955	0.359178	1.24944	1.41796	1.24977	1.03126	1.24955	0.359178	1.24978	0.549783	1.24976	0.892459	1.24943	0.391571	1.24944	1.41796	1.24943	1.3282	1.24943	0.391571	1.24978	0.549783
1.25027	2.46476	1.25038	0.358803	1.25027	1.41907	1.2506	1.03468	1.25038	0.358803	1.25062	0.551762	1.25059	0.892525	1.25026	0.391452	1.25027	1.41907	1.25027	1.32707	1.25026	0.391452	1.25062	0.551762
1.2511	2.46486	1.25121	0.357408	1.2511	1.41879	1.25144	1.03778	1.25121	0.357408	1.25145	0.555005	1.25142	0.891855	1.25109	0.391855	1.2511	1.41879	1.2511	1.32695	1.25109	0.391855	1.25145	0.555005
1.25194	2.46522	1.25204	0.356643	1.25193	1.4181	1.25227	1.04109	1.25204	0.356643	1.25228	0.558539	1.25225	0.891353	1.25192	0.391987	1.25193	1.4181	1.25193	1.32698	1.25192	0.391987	1.25228	0.558539
1.25277	2.4652	1.25288	0.356339	1.25276	1.41858	1.2531	1.0447	1.25288	0.356339	1.25311	0.56138	1.25309	0.891336	1.25275	0.392083	1.25276	1.41858	1.25276	1.32706	1.25275	0.392083	1.25311	0.56138
1.2536	2.46522	1.25371	0.356077	1.2536	1.41853	1.25393	1.04828	1.25371	0.356077	1.25395	0.56398	1.25392	0.890556	1.25359	0.392526	1.2536	1.41853	1.25359	1.32675	1.25359	0.392526	1.25395	0.56398
1.25443	2.46537	1.25454	0.355688	1.25443	1.41949	1.25477	1.05197	1.25454	0.355688	1.25478	0.566925	1.25475	0.889412	1.25442	0.392815	1.25443	1.41949	1.25443	1.32625	1.25442	0.392815	1.25478	0.566925
1.25527	2.46426	1.25537	0.355866	1.25526	1.42022	1.2556	1.05553	1.25537	0.355866	1.25561	0.569887	1.25558	0.887753	1.25525	0.393848	1.25526	1.42022	1.25526	1.32574	1.25525	0.393848	1.25561	0.569887
1.2561	2.46291	1.25621	0.356541	1.25609	1.42032	1.25643	1.05919	1.25621	0.356541	1.25644	0.573064	1.25641	0.887068	1.25608	0.394277	1.25609	1.42032	1.25609	1.32613	1.25608	0.394277	1.25644	0.573064
1.25693	2.4623	1.25704	0.357094	1.25692	1.42034	1.25726	1.06242	1.25704	0.357094	1.25728	0.576965	1.25725	0.885866	1.25692	0.394724	1.25692	1.42034	1.25692	1.32616	1.25692	0.394724	1.25728	0.576965
1.25776	2.46315	1.25787	0.35707	1.25776	1.42052	1.2581	1.06577	1.25787	0.35707	1.25811	0.579822	1.25808	0.885164	1.25775	0.395006	1.25776	1.42052	1.25775	1.32556	1.25775	0.395006	1.25811	0.579822
1.25859	2.46364	1.2587	0.3574	1.25859	1.42037	1.25893	1.07002	1.2587	0.3574	1.25894	0.58208	1.25891	0.88443	1.25858	0.394846	1.25859	1.42037	1.25859	1.32498	1.25858	0.394846	1.25894	0.58208
1.25943	2.46331	1.25953	0.357578	1.25942	1.42075	1.25976	1.07358	1.25953	0.357578	1.25977	0.584952	1.25974	0.883092	1.25941	0.394899	1.25942	1.42075	1.25942	1.32477	1.25941	0.394899	1.25977	0.584952
1.26026	2.4631	1.26037	0.357315	1.26025	1.41978	1.26059	1.0768	1.26037	0.357315	1.26061	0.587769	1.26058	0.882516	1.26024	0.396002	1.26025	1.41978	1.26025	1.32456	1.26024	0.396002	1.26061	0.587769
1.26109	2.46341	1.2612	0.35671	1.26109	1.4197	1.26143	1.08071	1.2612	0.35671	1.26144	0.591211	1.26141	0.881755	1.26107	0.396283	1.26109	1.4197	1.26108	1.32408	1.26107	0.396283	1.26144	0.591211
1.26192	2.46361	1.26203	0.355644	1.26192	1.42016	1.26226	1.08497	1.26203	0.355644	1.26227	0.59485	1.26224	0.880414	1.26191	0.396774	1.26192	1.42016	1.26192	1.32445	1.26191	0.396774	1.26227	0.59485
1.26276	2.46341	1.26286	0.355931	1.26275	1.41995	1.26309	1.08888	1.26286	0.355931	1.2631	0.598316	1.26307	0.879618	1.26274	0.396967	1.26275	1.41995	1.26275	1.32449	1.26274	0.396967	1.2631	0.598316
1.26359	2.46389	1.2637	0.356334	1.26358	1.41972	1.26392	1.09286	1.2637	0.356334	1.26394	0.601019	1.26391	0.87864	1.26357	0.397285	1.26358	1.41972	1.26358	1.32398	1.26357	0.397285	1.26394	0.601019
1.26442	2.46433	1.26453	0.35657	1.26441	1.41933	1.26476	1.09644	1.26453	0.35657	1.26477	0.603202	1.26474	0.877496	1.2644	0.397204	1.26441	1.41933	1.26441	1.32312	1.2644	0.397204	1.26477	0.603202
1.26525	2.46481	1.26536	0.35734	1.26524	1.41889	1.26559	1.09929	1.26536	0.35734	1.2656	0.606588	1.26557	0.876342	1.26524	0.396807	1.26524	1.41889	1.26524	1.32199	1.26524	0.396807	1.2656	0.606588
1.26608	2.46429	1.26619	0.357596	1.26608	1.41934	1.26642	1.10235	1.26619	0.357596	1.26643	0.610125	1.2664	0.875899	1.26607	0.3971	1.26608	1.41934	1.26608	1.32105	1.26607	0.3971	1.26643	0.610125
1.26692	2.46463	1.26702	0.357769	1.26691	1.41902	1.26725	1.10581	1.26702	0.357769	1.26727	0.61312	1.26723	0.875706	1.2669	0.397879	1.26691	1.41902	1.26691	1.32083	1.2669	0.397879	1.26727	0.61312
1.26775	2.46381	1.26786	0.357417	1.26774	1.41884	1.26808	1.10821	1.26786	0.357417	1.2681	0.615677	1.26807	0.875154	1.26773	0.397662	1.26774	1.41884	1.26774	1.32076	1.26773	0.397662	1.2681	0.615677
1.26858	2.46329	1.26869	0.357392	1.26857	1.41874	1.26892	1.11062	1.26869	0.357392	1.26893	0.618316	1.2689	0.874873	1.26856	0.397972	1.26857	1.41874	1.26857	1.32067	1.26856	0.397972	1.26893	0.618316
1.26941	2.4632	1.26952	0.358031	1.26941	1.41798	1.26975	1.11387	1.26952	0.358031	1.26976	0.621365	1.26973	0.874843	1.2694	0.398415	1.26941	1.41798	1.2694	1.3207	1.2694	0.398415	1.26976	0.621365
1.27025	2.46278	1.27035	0.358187	1.27024	1.41733	1.27058	1.11718	1.27035	0.358187	1.27059	0.62408	1.27056	0.874384	1.27023	0.398362	1.27024	1.41733	1.27024	1.31988	1.27023	0.398362	1.27059	0.62408
1.27108	2.46263	1.27119	0.357283	1.27107	1.41574	1.27141	1.12065	1.27119	0.357283	1.27143	0.627047	1.2714	0.873174	1.27106	0.397889	1.27107	1.41574	1.27107	1.31945	1.27106	0.397889	1.27143	0.627047
1.27191	2.46201	1.27202	0.356931	1.2719	1.41418	1.27225	1.12328	1.27202	0.356931	1.27226	0.629811	1.27223	0.87275	1.27189	0.397892	1.2719	1.41418	1.2719	1.31923	1.27189	0.397892	1.27226	0.629811
1.27274	2.46054	1.27285	0.356732	1.27273	1.41315	1.27308	1.1264	1.27285	0.356732	1.27309	0.63248	1.27306	0.872494	1.27273	0.3989	1.27273	1.41315	1.27273	1.319	1.27273	0.3989	1.27309	0.63248
1.27357	2.46045	1.27368	0.356947	1.27357	1.4115	1.27391	1.12983	1.27368	0.356947	1.27392	0.63579	1.27389	0.871365	1.27356	0.40016	1.27357	1.4115	1.27357	1.31764	1.27356	0.40016	1.27392	0.63579
1.27441	2.46053	1.27451	0.357422	1.2744	1.41053	1.27474	1.13243	1.27451	0.357422	1.27476	0.639236	1.27473	0.869893	1.27439	0.400374	1.2744	1.41053	1.2744	1.31638	1.27439	0.400374	1.27476	0.639236
1.27524	2.45922	1.27535	0.357595	1.27523	1.40899	1.27558	1.13576	1.27535	0.357595	1.27559	0.642895	1.27556	0.868865	1.27522	0.401546	1.27523	1.40899	1.27523	1.31636	1.27522	0.401546	1.27559	0.642895
1.27607	2.45754	1.27618	0.357062	1.27606	1.40718	1.27641	1.13916	1.27618	0.357062	1.27642	0.646198	1.27639	0.868499	1.27605	0.402219	1.27606	1.40718	1.27606	1.3163	1.27605	0.402219	1.27642	0.646198
1.2769	2.45688	1.27701	0.356763	1.27689	1.40442	1.27724	1.14251	1.27701	0.356763	1.27725	0.649006	1.27722	0.867428	1.27689	0.402973	1.27689	1.40442	1.27689	1.31616	1.27689	0.402973	1.27725	0.649006
1.27774	2.45535	1.27784	0.357468	1.27773	1.40273	1.27807	1.14585	1.27784	0.357468	1.27809	0.651907	1.27806	0.866449	1.27772	0.403701	1.27773	1.40273	1.27773	1.31489	1.27772	0.403701	1.27809	0.651907
1.27857	2.45528	1.27868	0.35719	1.27856	1.39977	1.2789	1.14918	1.27868	0.35719	1.27892	0.654548	1.27889	0.866846	1.27855	0.404654	1.27856	1.39977	1.27856	1.31465	1.27855	0.404654	1.27892	0.654548
1.2794	2.45486	1.27951	0.357131	1.27939	1.39863	1.27974	1.15288	1.27951	0.357131	1.27975	0.657231	1.27972	0.86695	1.27938	0.40515	1.27939	1.39863	1.27939	1.31382	1.27938	0.40515	1.27975	0.657231
1.28023	2.45451	1.28034	0.357021	1.28022	1.39702	1.28057	1.15686	1.28034	0.357021	1.28058	0.659781	1.28055	0.865998	1.28022	0.404623	1.28022	1.39702	1.28022	1.31383	1.28022	0.404623	1.28058	0.659781
1.28106	2.4539	1.28117	0.356709	1.28106	1.39572	1.2814	1.16036	1.28117	0.356709	1.28142	0.662532	1.28138	0.865381	1.28105	0.406229	1.28106	1.39572	1.28106	1.31341	1.28105	0.406229	1.28142	0.662532
1.2819	2.45289	1.282	0.356641	1.28189	1.39334	1.28224	1.16317	1.282	0.356641	1.28225	0.6662	1.28222	0.865023	1.28188	0.407826	1.28189	1.39334	1.28189	1.31192	1.28188	0.407826	1.28225	0.6662
1.28273	2.45101	1.28284	0.356162	1.28272	1.39054	1.28307	1.16625	1.28284	0.356162	1.28308	0.669571	1.28305	0.864816	1.28271	0.4078	1.28272	1.39054	1.28272	1.31083	1.28271	0.4078	1.28308	0.669571
1.28356	2.44976	1.28367	0.355877	1.28355	1.38899	1.2839	1.16866	1.28367	0.355877	1.28391	0.672565	1.28388	0.863999	1.28354	0.409875	1.28355	1.38899	1.28355	1.30888	1.28354	0.409875	1.28391	0.672565
1.28439	2.44833	1.2845	0.356224	1.28439	1.38814	1.28473	1.17078	1.2845	0.356224	1.28475	0.675359	1.28471	0.863699	1.28438	0.409655	1.28439	1.38814	1.28438	1.30748	1.28438	0.409655	1.28475	0.675359
1.28523	2.44791	1.28533	0.355591	1.28522	1.38481	1.28556	1.17389	1.28533	0.355591	1.28558	0.679054	1.28555	0.862684	1.28521	0.411238	1.28522	1.38481	1.28521	1.30662	1.28521	0.411238	1.28558	0.679054
1.28606	2.44829	1.28617	0.355314	1.28605	1.38178	1.2864	1.1767	1.28617	0.355314	1.28641	0.682974	1.28638	0.860672	1.28604	0.411535	1.28605	1.38178	1.28605	1.30512	1.28604	0.411535	1.28641	0.682974
1.28689	2.44708	1.287	0.35563	1.28688	1.3797	1.28723	1.17921	1.287	0.35563	1.28724	0.686841	1.28721	0.859111	1.28687	0.412742	1.28688	1.3797	1.28688	1.30469	1.28687	0.412742	1.28724	0.686841
1.28772	2.44585	1.28783	0.355981	1.28771	1.37707	1.28806	1.18227	1.28783	0.355981	1.28807	0.690207	1.28804	0.85819	1.28771	0.413375	1.28771	1.37707	1.28771	1.3044	1.28771	0.413375	1.28807	0.690207
1.28855	2.44401	1.28866	0.356489	1.28855	1.37437	1.28889	1.18528	1.28866	0.356489	1.28891	0.693357	1.28888	0.857906	1.28854	0.412962	1.28855	1.37437	1.28854	1.30505	1.28854	0.412962	1.28891	0.693357
1.28939	2.44224	1.28949	0.357499	1.28938	1.37283	1.28973	1.18806	1.28949	0.357499	1.28974	0.6964	1.28971	0.858438	1.28937	0.413545	1.28938	1.37283	1.28938	1.3058	1.28937	0.413545	1.28974	0.6964
1.29022	2.44033	1.29033	0.357571	1.29021	1.36992	1.29056	1.19012	1.29033	0.357571	1.29057	0.699481	1.29054	0.858571	1.2902	0.413283	1.29021	1.36992	1.29021	1.3053	1.2902	0.413283	1.29057	0.699481
1.29105	2.43833	1.29116	0.356614	1.29104	1.36732	1.29139	1.19211	1.29116	0.356614	1.2914	0.702954	1.29137	0.857911	1.29103	0.414884	1.29104	1.36732	1.29104	1.30531	1.29103	0.414884	1.2914	0.702954
1.29188	2.43617	1.29199	0.355741	1.29187	1.36473	1.29222	1.19439	1.29199	0.355741	1.29224	0.70645	1.29221	0.856555	1.29187	0.415846	1.29187	1.36473	1.29187	1.3062	1.29187	0.415846	1.29224	0.70645
1.29272	2.43352	1.29282	0.355884	1.29271	1.36298	1.29306	1.19666	1.29282	0.355884	1.29307	0.708944	1.29304	0.855744	1.2927	0.415925	1.29271	1.36298	1.2927	1.30574	1.2927	0.415925	1.29307	0.708944
1.29355	2.43159	1.29365	0.355393	1.29354	1.36099	1.29389	1.19941	1.29365	0.355393	1.2939	0.710699	1.29387	0.854933	1.29353	0.417508	1.29354	1.36099	1.29354	1.30579	1.29353	0.417508	1.2939	0.710699
1.29438	2.43004	1.29449	0.354566	1.29437	1.35792	1.29472	1.20195	1.29449	0.354566	1.29473	0.713128	1.2947	0.854068	1.29436	0.418683	1.29437	1.35792	1.29437	1.30441	1.29436	0.418683	1.29473	0.713128
1.29521	2.42784	1.29532	0.354006	1.2952	1.35552	1.29555	1.205	1.29532	0.354006	1.29557	0.715972	1.29554	0.853425	1.2952	0.41988	1.2952	1.35552	1.2952	1.30267	1.2952	0.41988	1.29557	0.715972
1.29604	2.42586	1.29615	0.352702	1.29604	1.35196	1.29638	1.20785	1.29615	0.352702	1.2964	0.719439	1.29637	0.853539	1.29603	0.420596	1.29604	1.35196	1.29603	1.30326	1.29603	0.420596	1.2964	0.719439
1.29688	2.42542	1.29698	0.351891	1.29687	1.34917	1.29722	1.21001	1.29698	0.351891	1.29723	0.722683	1.2972	0.853064	1.29686	0.421893	1.29687	1.34917	1.29686	1.30298	1.29686	0.421893	1.29723	0.722683
1.29771	2.42444	1.29782	0.350902	1.2977	1.3462	1.29805	1.21273	1.29782	0.350902	1.29806	0.725402	1.29803	0.852221	1.29769	0.423258	1.2977	1.3462	1.2977	1.30268	1.29769	0.423258	1.29806	0.725402
1.29854	2.42335	1.29865	0.349744	1.29853	1.34413	1.29888	1.21589	1.29865	0.349744	1.29889	0.728178	1.29886	0.851702	1.29852	0.424443	1.29853	1.34413	1.29853	1.30233	1.29852	0.424443	1.29889	0.728178
1.29937	2.42176	1.29948	0.349198	1.29936	1.34128	1.29971	1.21814	1.29948	0.349198	1.29973	0.731503	1.2997	0.850565	1.29936	0.425444	1.29936	1.34128	1.29936	1.3017	1.29936	0.425444	1.29973	0.731503
1.30021	2.41951	1.30031	0.349003	1.30019	1.33896	1.30055	1.22061	1.30031	0.349003	1.30056	0.735003	1.30053	0.849599	1.30019	0.426767	1.30019	1.33896	1.30019	1.30062	1.30019	0.426767	1.30056	0.735003
1.30104	2.41851	1.30114	0.34865	1.30103	1.33573	1.30138	1.22323	1.30114	0.34865	1.30139	0.7384	1.30136	0.84914	1.30102	0.427955	1.30103	1.33573	1.30103	1.29988	1.30102	0.427955	1.30139	0.7384
1.30187	2.41794	1.30198	0.348851	1.30186	1.33387	1.30221	1.22545	1.30198	0.348851	1.30222	0.742685	1.30219	0.848003	1.30185	0.428652	1.30186	1.33387	1.30186	1.29947	1.30185	0.428652	1.30222	0.742685
1.3027	2.41582	1.30281	0.349346	1.30269	1.33192	1.30304	1.22783	1.30281	0.349346	1.30306	0.746053	1.30303	0.846837	1.30269	0.430693	1.30269	1.33192	1.30269	1.29931	1.30269	0.430693	1.30306	0.746053
1.30354	2.41316	1.30364	0.350141	1.30352	1.32957	1.30388	1.2296	1.30364	0.350141	1.30389	0.749428	1.30386	0.846145	1.30352	0.432665	1.30352	1.32957	1.30352	1.2976	1.30352	0.432665	1.30389	0.749428
1.30437	2.41202	1.30447	0.35051	1.30436	1.32682	1.30471	1.2312	1.30447	0.35051	1.30472	0.752839	1.30469	0.846072	1.30435	0.434032	1.30436	1.32682	1.30435	1.29594	1.30435	0.434032	1.30472	0.752839
1.3052	2.41031	1.30531	0.350765	1.30519	1.32571	1.30554	1.23303	1.30531	0.350765	1.30555	0.75699	1.30552	0.846534	1.30518	0.435994	1.30519	1.32571	1.30519	1.29617	1.30518	0.435994	1.30555	0.75699
1.30603	2.40893	1.30614	0.350841	1.30602	1.32393	1.30637	1.2347	1.30614	0.350841	1.30639	0.760517	1.30636	0.845997	1.30601	0.437738	1.30602	1.32393	1.30602	1.29618	1.30601	0.437738	1.30639	0.760517
1.30686	2.40665	1.30697	0.350902	1.30685	1.32177	1.3072	1.23687	1.30697	0.350902	1.30722	0.764093	1.30719	0.844867	1.30685	0.440831	1.30685	1.32177	1.30685	1.29648	1.30685	0.440831	1.30722	0.764093
1.3077	2.40514	1.3078	0.351487	1.30768	1.31937	1.30804	1.23949	1.3078	0.351487	1.30805	0.76741	1.30802	0.843401	1.30768	0.44354	1.30768	1.31937	1.30768	1.29736	1.30768	0.44354	1.30805	0.76741
1.30853	2.40232	1.30863	0.35176	1.30852	1.31719	1.30887	1.24186	1.30863	0.35176	1.30888	0.771526	1.30885	0.842444	1.30851	0.444951	1.30852	1.31719	1.30852	1.29607	1.30851	0.444951	1.30888	0.771526
1.30936	2.40099	1.30947	0.351618	1.30935	1.3157	1.3097	1.24451	1.30947	0.351618	1.30972	0.775371	1.30968	0.841383	1.30934	0.446809	1.30935	1.3157	1.30935	1.2953	1.30934	0.446809	1.30972	0.775371
1.31019	2.40036	1.3103	0.351323	1.31018	1.31346	1.31054	1.24671	1.3103	0.351323	1.31055	0.779283	1.31052	0.8402	1.31018	0.447695	1.31018	1.31346	1.31018	1.29536	1.31018	0.447695	1.31055	0.779283
1.31103	2.39914	1.31113	0.35088	1.31101	1.31191	1.31137	1.24784	1.31113	0.35088	1.31138	0.783071	1.31135	0.838942	1.31101	0.449654	1.31101	1.31191	1.31101	1.2953	1.31101	0.449654	1.31138	0.783071
1.31186	2.39779	1.31196	0.351536	1.31184	1.31095	1.3122	1.24907	1.31196	0.351536	1.31221	0.787306	1.31218	0.837316	1.31184	0.450687	1.31184	1.31095	1.31184	1.29601	1.31184	0.450687	1.31221	0.787306
1.31269	2.39641	1.3128	0.352453	1.31268	1.31038	1.31303	1.25016	1.3128	0.352453	1.31305	0.790639	1.31302	0.836786	1.31267	0.452882	1.31268	1.31038	1.31268	1.29538	1.31267	0.452882	1.31305	0.790639
1.31352	2.3952	1.31363	0.352916	1.31351	1.30793	1.31386	1.25139	1.31363	0.352916	1.31388	0.794146	1.31385	0.835848	1.3135	0.454721	1.31351	1.30793	1.31351	1.29335	1.3135	0.454721	1.31388	0.794146
1.31435	2.39437	1.31446	0.353818	1.31434	1.30483	1.3147	1.25284	1.31446	0.353818	1.31471	0.798007	1.31468	0.834235	1.31434	0.456554	1.31434	1.30483	1.31434	1.29279	1.31434	0.456554	1.31471	0.798007
1.31519	2.39257	1.31529	0.35379	1.31517	1.30283	1.31553	1.25417	1.31529	0.35379	1.31554	0.801411	1.31551	0.832866	1.31517	0.457684	1.31517	1.30283	1.31517	1.29335	1.31517	0.457684	1.31554	0.801411
1.31602	2.39086	1.31613	0.354423	1.31601	1.30166	1.31636	1.25625	1.31613	0.354423	1.31638	0.80495	1.31634	0.832259	1.316	0.460935	1.31601	1.30166	1.31601	1.29362	1.316	0.460935	1.31638	0.80495
1.31685	2.38954	1.31696	0.353866	1.31684	1.29983	1.31719	1.25772	1.31696	0.353866	1.31721	0.808292	1.31718	0.831723	1.31683	0.462816	1.31684	1.29983	1.31684	1.29235	1.31683	0.462816	1.31721	0.808292
1.31768	2.38875	1.31779	0.353587	1.31767	1.29953	1.31803	1.25927	1.31779	0.353587	1.31804	0.812082	1.31801	0.830036	1.31766	0.465309	1.31767	1.29953	1.31767	1.2915	1.31766	0.465309	1.31804	0.812082
1.31852	2.38793	1.31862	0.354601	1.3185	1.29867	1.31886	1.26176	1.31862	0.354601	1.31887	0.816585	1.31884	0.828679	1.3185	0.467357	1.3185	1.29867	1.3185	1.28937	1.3185	0.467357	1.31887	0.816585
1.31935	2.38706	1.31945	0.354762	1.31933	1.29705	1.31969	1.2637	1.31945	0.354762	1.3197	0.820881	1.31967	0.828299	1.31933	0.47068	1.31933	1.29705	1.31933	1.28841	1.31933	0.47068	1.3197	0.820881
1.32018	2.38585	1.32029	0.356029	1.32017	1.2968	1.32052	1.2656	1.32029	0.356029	1.32054	0.82538	1.32051	0.826713	1.32016	0.473358	1.32017	1.2968	1.32017	1.2878	1.32016	0.473358	1.32054	0.82538
1.32101	2.38411	1.32112	0.356349	1.321	1.2954	1.32136	1.26757	1.32112	0.356349	1.32137	0.829515	1.32134	0.825081	1.32099	0.474799	1.321	1.2954	1.321	1.2867	1.32099	0.474799	1.32137	0.829515
1.32184	2.38248	1.32195	0.357593	1.32183	1.29455	1.32219	1.26898	1.32195	0.357593	1.3222	0.833828	1.32217	0.82446	1.32183	0.478122	1.32183	1.29455	1.32183	1.285	1.32183	0.478122	1.3222	0.833828
1.32268	2.38058	1.32278	0.359407	1.32266	1.29367	1.32302	1.27053	1.32278	0.359407	1.32303	0.837817	1.323	0.823851	1.32266	0.480256	1.32266	1.29367	1.32266	1.28349	1.32266	0.480256	1.32303	0.837817
1.32351	2.37867	1.32362	0.360394	1.3235	1.29361	1.32385	1.27254	1.32362	0.360394	1.32387	0.840945	1.32384	0.823267	1.32349	0.482195	1.3235	1.29361	1.32349	1.28295	1.32349	0.482195	1.32387	0.840945
1.32434	2.37865	1.32445	0.361062	1.32433	1.29283	1.32468	1.27422	1.32445	0.361062	1.3247	0.845032	1.32467	0.822415	1.32432	0.484042	1.32433	1.29283	1.32433	1.28213	1.32432	0.484042	1.3247	0.845032
1.32517	2.37753	1.32528	0.361861	1.32516	1.29048	1.32552	1.27562	1.32528	0.361861	1.32553	0.849319	1.3255	0.821592	1.32515	0.485609	1.32516	1.29048	1.32516	1.28193	1.32515	0.485609	1.32553	0.849319
1.32601	2.37597	1.32611	0.362082	1.32599	1.28844	1.32635	1.27749	1.32611	0.362082	1.32636	0.853026	1.32633	0.820505	1.32599	0.488214	1.32599	1.28844	1.32599	1.28111	1.32599	0.488214	1.32636	0.853026
1.32684	2.37412	1.32694	0.363026	1.32682	1.28863	1.32718	1.27963	1.32694	0.363026	1.3272	0.856149	1.32716	0.819555	1.32682	0.490955	1.32682	1.28863	1.32682	1.27999	1.32682	0.490955	1.3272	0.856149
1.32767	2.37185	1.32778	0.364395	1.32766	1.28833	1.32801	1.28093	1.32778	0.364395	1.32803	0.860108	1.328	0.819573	1.32765	0.492973	1.32766	1.28833	1.32765	1.27944	1.32765	0.492973	1.32803	0.860108
1.3285	2.37094	1.32861	0.365285	1.32849	1.28782	1.32885	1.28218	1.32861	0.365285	1.32886	0.864797	1.32883	0.819498	1.32848	0.494416	1.32849	1.28782	1.32849	1.2791	1.32848	0.494416	1.32886	0.864797
1.32933	2.37007	1.32944	0.365969	1.32932	1.28719	1.32968	1.28415	1.32944	0.365969	1.32969	0.869214	1.32966	0.818616	1.32932	0.497912	1.32932	1.28719	1.32932	1.27775	1.32932	0.497912	1.32969	0.869214
1.33017	2.36956	1.33027	0.366923	1.33015	1.28687	1.33051	1.28622	1.33027	0.366923	1.33052	0.873777	1.33049	0.817193	1.33015	0.502221	1.33015	1.28687	1.33015	1.27607	1.33015	0.502221	1.33052	0.873777
1.331	2.3697	1.33111	0.367038	1.33098	1.28572	1.33134	1.28833	1.33111	0.367038	1.33136	0.878616	1.33133	0.815442	1.33098	0.505129	1.33098	1.28572	1.33098	1.2755	1.33098	0.505129	1.33136	0.878616
1.33183	2.37064	1.33194	0.367861	1.33182	1.28478	1.33218	1.2908	1.33194	0.367861	1.33219	0.88304	1.33216	0.813842	1.33181	0.509045	1.33182	1.28478	1.33181	1.27493	1.33181	0.509045	1.33219	0.88304
1.33266	2.37131	1.33277	0.369627	1.33265	1.28408	1.33301	1.29299	1.33277	0.369627	1.33302	0.887473	1.33299	0.81269	1.33264	0.511908	1.33265	1.28408	1.33265	1.27369	1.33264	0.511908	1.33302	0.887473
1.3335	2.37066	1.3336	0.37095	1.33348	1.28322	1.33384	1.29547	1.3336	0.37095	1.33386	0.891782	1.33382	0.811729	1.33348	0.51601	1.33348	1.28322	1.33348	1.27266	1.33348	0.51601	1.33386	0.891782
1.33433	2.37181	1.33444	0.372513	1.33431	1.28342	1.33467	1.29801	1.33444	0.372513	1.33469	0.896192	1.33466	0.810735	1.33431	0.520565	1.33431	1.28342	1.33431	1.2709	1.33431	0.520565	1.33469	0.896192
1.33516	2.37269	1.33527	0.374376	1.33515	1.28358	1.3355	1.29937	1.33527	0.374376	1.33552	0.901142	1.33549	0.810319	1.33514	0.52233	1.33515	1.28358	1.33514	1.2694	1.33514	0.52233	1.33552	0.901142
1.33599	2.37141	1.3361	0.375756	1.33598	1.2832	1.33634	1.30089	1.3361	0.375756	1.33635	0.906349	1.33632	0.811163	1.33597	0.525108	1.33598	1.2832	1.33598	1.26897	1.33597	0.525108	1.33635	0.906349
1.33682	2.37122	1.33693	0.377719	1.33681	1.28277	1.33717	1.30245	1.33693	0.377719	1.33718	0.911053	1.33715	0.811974	1.33681	0.527871	1.33681	1.28277	1.33681	1.2689	1.33681	0.527871	1.33718	0.911053
1.33766	2.37099	1.33776	0.380395	1.33764	1.28252	1.338	1.30356	1.33776	0.380395	1.33802	0.915256	1.33798	0.81179	1.33764	0.532478	1.33764	1.28252	1.33764	1.26668	1.33764	0.532478	1.33802	0.915256
1.33849	2.37057	1.3386	0.382303	1.33847	1.28223	1.33883	1.3057	1.3386	0.382303	1.33885	0.919481	1.33882	0.811661	1.33847	0.535373	1.33847	1.28223	1.33847	1.2657	1.33847	0.535373	1.33885	0.919481
1.33932	2.3713	1.33943	0.384323	1.33931	1.28169	1.33967	1.30742	1.33943	0.384323	1.33968	0.923995	1.33965	0.811649	1.3393	0.538918	1.33931	1.28169	1.3393	1.26429	1.3393	0.538918	1.33968	0.923995
1.34015	2.37122	1.34026	0.386764	1.34014	1.28095	1.3405	1.30831	1.34026	0.386764	1.34051	0.927678	1.34048	0.811674	1.34013	0.541845	1.34014	1.28095	1.34014	1.26349	1.34013	0.541845	1.34051	0.927678
1.34099	2.37065	1.34109	0.389426	1.34097	1.27903	1.34133	1.31018	1.34109	0.389426	1.34135	0.930952	1.34132	0.812017	1.34096	0.54503	1.34097	1.27903	1.34097	1.26326	1.34096	0.54503	1.34135	0.930952
1.34182	2.37132	1.34193	0.391087	1.3418	1.27876	1.34216	1.31206	1.34193	0.391087	1.34218	0.93494	1.34215	0.811434	1.3418	0.548462	1.3418	1.27876	1.3418	1.26238	1.3418	0.548462	1.34218	0.93494
1.34265	2.37179	1.34276	0.3927	1.34263	1.2776	1.343	1.31319	1.34276	0.3927	1.34301	0.938875	1.34298	0.810691	1.34263	0.550689	1.34263	1.2776	1.34263	1.26177	1.34263	0.550689	1.34301	0.938875
1.34348	2.3719	1.34359	0.39417	1.34347	1.27658	1.34383	1.31404	1.34359	0.39417	1.34384	0.942137	1.34381	0.81067	1.34346	0.553368	1.34347	1.27658	1.34346	1.26074	1.34346	0.553368	1.34384	0.942137
1.34431	2.37276	1.34442	0.394933	1.3443	1.27535	1.34466	1.3147	1.34442	0.394933	1.34468	0.946048	1.34464	0.81067	1.34429	0.555619	1.3443	1.27535	1.3443	1.2608	1.34429	0.555619	1.34468	0.946048
1.34515	2.37436	1.34525	0.396135	1.34513	1.27513	1.34549	1.31573	1.34525	0.396135	1.34551	0.950503	1.34548	0.810477	1.34513	0.558181	1.34513	1.27513	1.34513	1.26018	1.34513	0.558181	1.34551	0.950503
1.34598	2.37462	1.34609	0.397187	1.34596	1.27504	1.34633	1.31689	1.34609	0.397187	1.34634	0.954383	1.34631	0.809369	1.34596	0.562215	1.34596	1.27504	1.34596	1.25949	1.34596	0.562215	1.34634	0.954383
1.34681	2.37501	1.34692	0.398402	1.34679	1.27457	1.34716	1.318	1.34692	0.398402	1.34717	0.958048	1.34714	0.807929	1.34679	0.56524	1.34679	1.27457	1.34679	1.25883	1.34679	0.56524	1.34717	0.958048
1.34764	2.37447	1.34775	0.399942	1.34763	1.27333	1.34799	1.31944	1.34775	0.399942	1.348	0.962288	1.34797	0.8077	1.34762	0.567839	1.34763	1.27333	1.34763	1.25771	1.34762	0.567839	1.348	0.962288
1.34848	2.37506	1.34858	0.400871	1.34846	1.27314	1.34882	1.32118	1.34858	0.400871	1.34884	0.966461	1.34881	0.807555	1.34845	0.570637	1.34846	1.27314	1.34846	1.25662	1.34845	0.570637	1.34884	0.966461
1.34931	2.37447	1.34942	0.401464	1.34929	1.2716	1.34966	1.32276	1.34942	0.401464	1.34967	0.970345	1.34964	0.807528	1.34929	0.574087	1.34929	1.2716	1.34929	1.2547	1.34929	0.574087	1.34967	0.970345
1.35014	2.37502	1.35025	0.402738	1.35012	1.27005	1.35049	1.3243	1.35025	0.402738	1.3505	0.974183	1.35047	0.807393	1.35012	0.577056	1.35012	1.27005	1.35012	1.25385	1.35012	0.577056	1.3505	0.974183
1.35097	2.37504	1.35108	0.404734	1.35096	1.2683	1.35132	1.32545	1.35108	0.404734	1.35133	0.977997	1.3513	0.807115	1.35095	0.580805	1.35096	1.2683	1.35095	1.2537	1.35095	0.580805	1.35133	0.977997
1.3518	2.37391	1.35191	0.406654	1.35179	1.26884	1.35215	1.32691	1.35191	0.406654	1.35217	0.981569	1.35214	0.807273	1.35178	0.584593	1.35179	1.26884	1.35179	1.25288	1.35178	0.584593	1.35217	0.981569
1.35264	2.37392	1.35274	0.408473	1.35262	1.26795	1.35299	1.32923	1.35274	0.408473	1.353	0.985003	1.35297	0.807179	1.35262	0.588132	1.35262	1.26795	1.35262	1.25165	1.35262	0.588132	1.353	0.985003
1.35347	2.37421	1.35358	0.409419	1.35345	1.26652	1.35382	1.33135	1.35358	0.409419	1.35383	0.989173	1.3538	0.807055	1.35345	0.591793	1.35345	1.26652	1.35345	1.25057	1.35345	0.591793	1.35383	0.989173
1.3543	2.37518	1.35441	0.410644	1.35428	1.26454	1.35465	1.33345	1.35441	0.410644	1.35466	0.994079	1.35463	0.806211	1.35428	0.596322	1.35428	1.26454	1.35428	1.25	1.35428	0.596322	1.35466	0.994079
1.35513	2.374	1.35524	0.412198	1.35512	1.26446	1.35548	1.33526	1.35524	0.412198	1.3555	0.998736	1.35546	0.805509	1.35511	0.599768	1.35512	1.26446	1.35512	1.25055	1.35511	0.599768	1.3555	0.998736
1.35597	2.37475	1.35607	0.413283	1.35595	1.26531	1.35631	1.33652	1.35607	0.413283	1.35633	1.00369	1.3563	0.805497	1.35594	0.602592	1.35595	1.26531	1.35595	1.25049	1.35594	0.602592	1.35633	1.00369
1.3568	2.37507	1.35691	0.414604	1.35678	1.26409	1.35715	1.3379	1.35691	0.414604	1.35716	1.00877	1.35713	0.805834	1.35678	0.605601	1.35678	1.26409	1.35678	1.24887	1.35678	0.605601	1.35716	1.00877
1.35763	2.37461	1.35774	0.416005	1.35761	1.26316	1.35798	1.33863	1.35774	0.416005	1.35799	1.01312	1.35796	0.805574	1.35761	0.607627	1.35761	1.26316	1.35761	1.24773	1.35761	0.607627	1.35799	1.01312
1.35846	2.37413	1.35857	0.418035	1.35844	1.26309	1.35881	1.33901	1.35857	0.418035	1.35883	1.0178	1.35879	0.804636	1.35844	0.610572	1.35844	1.26309	1.35844	1.2474	1.35844	0.610572	1.35883	1.0178
1.35929	2.37346	1.3594	0.420553	1.35928	1.2611	1.35964	1.33944	1.3594	0.420553	1.35966	1.02295	1.35963	0.804334	1.35927	0.612593	1.35928	1.2611	1.35928	1.2455	1.35927	0.612593	1.35966	1.02295
1.36013	2.37197	1.36023	0.422002	1.36011	1.26076	1.36048	1.34014	1.36023	0.422002	1.36049	1.02786	1.36046	0.804084	1.36011	0.616301	1.36011	1.26076	1.36011	1.24546	1.36011	0.616301	1.36049	1.02786
1.36096	2.372	1.36107	0.423557	1.36094	1.25898	1.36131	1.34142	1.36107	0.423557	1.36132	1.03248	1.36129	0.803523	1.36094	0.618932	1.36094	1.25898	1.36094	1.2459	1.36094	0.618932	1.36132	1.03248
1.36179	2.37156	1.3619	0.424787	1.36177	1.25835	1.36214	1.34225	1.3619	0.424787	1.36216	1.03734	1.36212	0.803093	1.36177	0.621815	1.36177	1.25835	1.36177	1.24508	1.36177	0.621815	1.36216	1.03734
1.36262	2.37077	1.36273	0.426974	1.36261	1.25691	1.36297	1.34365	1.36273	0.426974	1.36299	1.0423	1.36296	0.802768	1.3626	0.625513	1.36261	1.25691	1.3626	1.24409	1.3626	0.625513	1.36299	1.0423
1.36346	2.37088	1.36356	0.429107	1.36344	1.25586	1.3638	1.34486	1.36356	0.429107	1.36382	1.04681	1.36379	0.803263	1.36343	0.629198	1.36344	1.25586	1.36344	1.24401	1.36343	0.629198	1.36382	1.04681
1.36429	2.37133	1.3644	0.43032	1.36427	1.25504	1.36464	1.34554	1.3644	0.43032	1.36465	1.05157	1.36462	0.803118	1.36427	0.632629	1.36427	1.25504	1.36427	1.24422	1.36427	0.632629	1.36465	1.05157
1.36512	2.37167	1.36523	0.431772	1.3651	1.25233	1.36547	1.34648	1.36523	0.431772	1.36549	1.05661	1.36545	0.802136	1.3651	0.636249	1.3651	1.25233	1.3651	1.2429	1.3651	0.636249	1.36549	1.05661
1.36595	2.37145	1.36606	0.433328	1.36593	1.25134	1.3663	1.34763	1.36606	0.433328	1.36632	1.06142	1.36628	0.801925	1.36593	0.639112	1.36593	1.25134	1.36593	1.24239	1.36593	0.639112	1.36632	1.06142
1.36678	2.37141	1.36689	0.434552	1.36677	1.25044	1.36713	1.34907	1.36689	0.434552	1.36715	1.0662	1.36712	0.801776	1.36676	0.642399	1.36677	1.25044	1.36677	1.24232	1.36676	0.642399	1.36715	1.0662
1.36762	2.37109	1.36772	0.435125	1.3676	1.24891	1.36797	1.35048	1.36772	0.435125	1.36798	1.07131	1.36795	0.80214	1.36759	0.646097	1.3676	1.24891	1.3676	1.24352	1.36759	0.646097	1.36798	1.07131
1.36845	2.37119	1.36856	0.436612	1.36843	1.24728	1.3688	1.35109	1.36856	0.436612	1.36881	1.07687	1.36878	0.802554	1.36843	0.649097	1.36843	1.24728	1.36843	1.24358	1.36843	0.649097	1.36881	1.07687
1.36928	2.37203	1.36939	0.437567	1.36926	1.24573	1.36963	1.35196	1.36939	0.437567	1.36965	1.08187	1.36962	0.802336	1.36926	0.65292	1.36926	1.24573	1.36926	1.24358	1.36926	0.65292	1.36965	1.08187
1.37011	2.37256	1.37022	0.438791	1.3701	1.24403	1.37046	1.35329	1.37022	0.438791	1.37048	1.08613	1.37045	0.80206	1.37009	0.656725	1.3701	1.24403	1.37009	1.24226	1.37009	0.656725	1.37048	1.08613
1.37095	2.37258	1.37105	0.440094	1.37093	1.24246	1.3713	1.35361	1.37105	0.440094	1.37131	1.09045	1.37128	0.801882	1.37092	0.659879	1.37093	1.24246	1.37093	1.24212	1.37092	0.659879	1.37131	1.09045
1.37178	2.37171	1.37189	0.441486	1.37176	1.2412	1.37213	1.35424	1.37189	0.441486	1.37214	1.09489	1.37211	0.801545	1.37176	0.663245	1.37176	1.2412	1.37176	1.24194	1.37176	0.663245	1.37214	1.09489
1.37261	2.37222	1.37272	0.443302	1.37259	1.24008	1.37296	1.35555	1.37272	0.443302	1.37298	1.09946	1.37294	0.801074	1.37259	0.667039	1.37259	1.24008	1.37259	1.2406	1.37259	0.667039	1.37298	1.09946
1.37344	2.37162	1.37355	0.444288	1.37342	1.2401	1.37379	1.35644	1.37355	0.444288	1.37381	1.10434	1.37378	0.801258	1.37342	0.668982	1.37342	1.2401	1.37342	1.23995	1.37342	0.668982	1.37381	1.10434
1.37427	2.36978	1.37438	0.445996	1.37426	1.23802	1.37463	1.35743	1.37438	0.445996	1.37464	1.10867	1.37461	0.801729	1.37425	0.672492	1.37426	1.23802	1.37425	1.23984	1.37425	0.672492	1.37464	1.10867
1.37511	2.36871	1.37521	0.448002	1.37509	1.23592	1.37546	1.35766	1.37521	0.448002	1.37547	1.1133	1.37544	0.801788	1.37508	0.676129	1.37509	1.23592	1.37509	1.2392	1.37508	0.676129	1.37547	1.1133
1.37594	2.36767	1.37605	0.449691	1.37592	1.23495	1.37629	1.35869	1.37605	0.449691	1.37631	1.11857	1.37627	0.801853	1.37592	0.678597	1.37592	1.23495	1.37592	1.23836	1.37592	0.678597	1.37631	1.11857
1.37677	2.36615	1.37688	0.45007	1.37675	1.23277	1.37712	1.36017	1.37688	0.45007	1.37714	1.12359	1.37711	0.801838	1.37675	0.682226	1.37675	1.23277	1.37675	1.23726	1.37675	0.682226	1.37714	1.12359
1.3776	2.36593	1.37771	0.451724	1.37758	1.23122	1.37796	1.36129	1.37771	0.451724	1.37797	1.12848	1.37794	0.800805	1.37758	0.685738	1.37758	1.23122	1.37758	1.23548	1.37758	0.685738	1.37797	1.12848
1.37844	2.36462	1.37854	0.452326	1.37842	1.22974	1.37879	1.36242	1.37854	0.452326	1.3788	1.13288	1.37877	0.799255	1.37841	0.690094	1.37842	1.22974	1.37841	1.23456	1.37841	0.690094	1.3788	1.13288
1.37927	2.36353	1.37938	0.453097	1.37925	1.22888	1.37962	1.36336	1.37938	0.453097	1.37963	1.13741	1.3796	0.797856	1.37925	0.692407	1.37925	1.22888	1.37925	1.23462	1.37925	0.692407	1.37963	1.13741
1.3801	2.36264	1.38021	0.45476	1.38008	1.22788	1.38045	1.36344	1.38021	0.45476	1.38047	1.14225	1.38044	0.796543	1.38008	0.693946	1.38008	1.22788	1.38008	1.23297	1.38008	0.693946	1.38047	1.14225
1.38093	2.36053	1.38104	0.455857	1.38091	1.22661	1.38129	1.36376	1.38104	0.455857	1.3813	1.14684	1.38127	0.795664	1.38091	0.697832	1.38091	1.22661	1.38091	1.23152	1.38091	0.697832	1.3813	1.14684
1.38176	2.35926	1.38187	0.456486	1.38175	1.22554	1.38212	1.36522	1.38187	0.456486	1.38213	1.15177	1.3821	0.794851	1.38174	0.701689	1.38175	1.22554	1.38174	1.22998	1.38174	0.701689	1.38213	1.15177
1.3826	2.35873	1.3827	0.457162	1.38258	1.22533	1.38295	1.36671	1.3827	0.457162	1.38296	1.15715	1.38293	0.794256	1.38258	0.704846	1.38258	1.22533	1.38258	1.22869	1.38258	0.704846	1.38296	1.15715
1.38343	2.35613	1.38354	0.458896	1.38341	1.22407	1.38378	1.36743	1.38354	0.458896	1.3838	1.16146	1.38376	0.793819	1.38341	0.709048	1.38341	1.22407	1.38341	1.22801	1.38341	0.709048	1.3838	1.16146
1.38426	2.35341	1.38437	0.460762	1.38424	1.22418	1.38461	1.36794	1.38437	0.460762	1.38463	1.16518	1.3846	0.793261	1.38424	0.7136	1.38424	1.22418	1.38424	1.22792	1.38424	0.7136	1.38463	1.16518
1.38509	2.35037	1.3852	0.462012	1.38507	1.22443	1.38545	1.36895	1.3852	0.462012	1.38546	1.16942	1.38543	0.792479	1.38507	0.717982	1.38507	1.22443	1.38507	1.22698	1.38507	0.717982	1.38546	1.16942
1.38593	2.34886	1.38603	0.463268	1.38591	1.223	1.38628	1.3702	1.38603	0.463268	1.38629	1.17366	1.38626	0.791429	1.3859	0.722349	1.38591	1.223	1.3859	1.22482	1.3859	0.722349	1.38629	1.17366
1.38676	2.34699	1.38687	0.465085	1.38674	1.22144	1.38711	1.37098	1.38687	0.465085	1.38713	1.17746	1.38709	0.790848	1.38674	0.725683	1.38674	1.22144	1.38674	1.22305	1.38674	0.725683	1.38713	1.17746
1.38759	2.34484	1.3877	0.467138	1.38757	1.22078	1.38794	1.3714	1.3877	0.467138	1.38796	1.18166	1.38793	0.790336	1.38757	0.728757	1.38757	1.22078	1.38757	1.22104	1.38757	0.728757	1.38796	1.18166
1.38842	2.3429	1.38853	0.468665	1.3884	1.21947	1.38878	1.37214	1.38853	0.468665	1.38879	1.18551	1.38876	0.78894	1.3884	0.732616	1.3884	1.21947	1.3884	1.21951	1.3884	0.732616	1.38879	1.18551
1.38925	2.34163	1.38936	0.469446	1.38923	1.21871	1.38961	1.37248	1.38936	0.469446	1.38962	1.18919	1.38959	0.787173	1.38923	0.738233	1.38923	1.21871	1.38923	1.21907	1.38923	0.738233	1.38962	1.18919
1.39009	2.34113	1.39019	0.47057	1.39007	1.2171	1.39044	1.37276	1.39019	0.47057	1.39046	1.19346	1.39042	0.786168	1.39006	0.742234	1.39007	1.2171	1.39007	1.21805	1.39006	0.742234	1.39046	1.19346
1.39092	2.34047	1.39103	0.472678	1.3909	1.21666	1.39127	1.37261	1.39103	0.472678	1.39129	1.19772	1.39126	0.78543	1.3909	0.744767	1.3909	1.21666	1.3909	1.21676	1.3909	0.744767	1.39129	1.19772
1.39175	2.33975	1.39186	0.474762	1.39173	1.21665	1.3921	1.37191	1.39186	0.474762	1.39212	1.20227	1.39209	0.784743	1.39173	0.748604	1.39173	1.21665	1.39173	1.21608	1.39173	0.748604	1.39212	1.20227
1.39258	2.33746	1.39269	0.474901	1.39256	1.21545	1.39294	1.37173	1.39269	0.474901	1.39295	1.20654	1.39292	0.783949	1.39256	0.752535	1.39256	1.21545	1.39256	1.21424	1.39256	0.752535	1.39295	1.20654
1.39342	2.33651	1.39352	0.475607	1.39339	1.21378	1.39377	1.37231	1.39352	0.475607	1.39379	1.21068	1.39375	0.782342	1.39339	0.756574	1.39339	1.21378	1.39339	1.21279	1.39339	0.756574	1.39379	1.21068
1.39425	2.33465	1.39436	0.477101	1.39423	1.2121	1.3946	1.37291	1.39436	0.477101	1.39462	1.21524	1.39458	0.781299	1.39423	0.760365	1.39423	1.2121	1.39423	1.21197	1.39423	0.760365	1.39462	1.21524
1.39508	2.33239	1.39519	0.479128	1.39506	1.21152	1.39543	1.37349	1.39519	0.479128	1.39545	1.21909	1.39542	0.780961	1.39506	0.764485	1.39506	1.21152	1.39506	1.21048	1.39506	0.764485	1.39545	1.21909
1.39591	2.33012	1.39602	0.481541	1.39589	1.21079	1.39627	1.37437	1.39602	0.481541	1.39628	1.22201	1.39625	0.780283	1.39589	0.768004	1.39589	1.21079	1.39589	1.20951	1.39589	0.768004	1.39628	1.22201
1.39674	2.32909	1.39685	0.483192	1.39672	1.21	1.3971	1.37572	1.39685	0.483192	1.39712	1.22543	1.39708	0.779176	1.39672	0.771968	1.39672	1.21	1.39672	1.20781	1.39672	0.771968	1.39712	1.22543
1.39758	2.32735	1.39768	0.484718	1.39756	1.2083	1.39793	1.37655	1.39768	0.484718	1.39795	1.22833	1.39792	0.778036	1.39755	0.775774	1.39756	1.2083	1.39755	1.2056	1.39755	0.775774	1.39795	1.22833
1.39841	2.32621	1.39852	0.486071	1.39839	1.20752	1.39876	1.37736	1.39852	0.486071	1.39878	1.2314	1.39875	0.777087	1.39839	0.780455	1.39839	1.20752	1.39839	1.20382	1.39839	0.780455	1.39878	1.2314
1.39924	2.32532	1.39935	0.486959	1.39922	1.20711	1.3996	1.37905	1.39935	0.486959	1.39961	1.23551	1.39958	0.776555	1.39922	0.785214	1.39922	1.20711	1.39922	1.20271	1.39922	0.785214	1.39961	1.23551
1.40007	2.32389	1.40018	0.487652	1.40005	1.20569	1.40043	1.3805	1.40018	0.487652	1.40044	1.23893	1.40041	0.776342	1.40005	0.789676	1.40005	1.20569	1.40005	1.20053	1.40005	0.789676	1.40044	1.23893
1.40091	2.32228	1.40101	0.488409	1.40088	1.20518	1.40126	1.38206	1.40101	0.488409	1.40128	1.24167	1.40124	0.775545	1.40088	0.794102	1.40088	1.20518	1.40088	1.20022	1.40088	0.794102	1.40128	1.24167
1.40174	2.32063	1.40185	0.48986	1.40172	1.20424	1.40209	1.38234	1.40185	0.48986	1.40211	1.24446	1.40208	0.774337	1.40172	0.797697	1.40172	1.20424	1.40172	1.19884	1.40172	0.797697	1.40211	1.24446
1.40257	2.31948	1.40268	0.491628	1.40255	1.2037	1.40293	1.38188	1.40268	0.491628	1.40294	1.24793	1.40291	0.772895	1.40255	0.801902	1.40255	1.2037	1.40255	1.19715	1.40255	0.801902	1.40294	1.24793
1.4034	2.31763	1.40351	0.493002	1.40338	1.20249	1.40376	1.38207	1.40351	0.493002	1.40377	1.25145	1.40374	0.771904	1.40338	0.80581	1.40338	1.20249	1.40338	1.19619	1.40338	0.80581	1.40377	1.25145
1.40423	2.31672	1.40434	0.494077	1.40421	1.202	1.40459	1.38171	1.40434	0.494077	1.40461	1.25474	1.40457	0.771045	1.40421	0.809752	1.40421	1.202	1.40421	1.19557	1.40421	0.809752	1.40461	1.25474
1.40507	2.31489	1.40517	0.494311	1.40505	1.20139	1.40542	1.38161	1.40517	0.494311	1.40544	1.25777	1.40541	0.769106	1.40504	0.813398	1.40505	1.20139	1.40504	1.19407	1.40504	0.813398	1.40544	1.25777
1.4059	2.31313	1.40601	0.495536	1.40588	1.20065	1.40626	1.38178	1.40601	0.495536	1.40627	1.26014	1.40624	0.767275	1.40588	0.817157	1.40588	1.20065	1.40587	1.19299	1.40588	0.817157	1.40627	1.26014
1.40673	2.31137	1.40684	0.49712	1.40671	1.20058	1.40709	1.38209	1.40684	0.49712	1.4071	1.26297	1.40707	0.766309	1.40671	0.82068	1.40671	1.20058	1.40671	1.19206	1.40671	0.82068	1.4071	1.26297
1.40756	2.3101	1.40767	0.498088	1.40754	1.19951	1.40792	1.38255	1.40767	0.498088	1.40794	1.2663	1.4079	0.764813	1.40754	0.82609	1.40754	1.19951	1.40754	1.19051	1.40754	0.82609	1.40794	1.2663
1.4084	2.30819	1.4085	0.499383	1.40837	1.19918	1.40875	1.38247	1.4085	0.499383	1.40877	1.26917	1.40874	0.763811	1.40837	0.829962	1.40837	1.19918	1.40837	1.18913	1.40837	0.829962	1.40877	1.26917
1.40923	2.30714	1.40934	0.500956	1.40921	1.19845	1.40959	1.38274	1.40934	0.500956	1.4096	1.2717	1.40957	0.763013	1.40921	0.834722	1.40921	1.19845	1.4092	1.18783	1.40921	0.834722	1.4096	1.2717
1.41006	2.30584	1.41017	0.501425	1.41004	1.19843	1.41042	1.38376	1.41017	0.501425	1.41043	1.27365	1.4104	0.76137	1.41004	0.838243	1.41004	1.19843	1.41004	1.18783	1.41004	0.838243	1.41043	1.27365
1.41089	2.3043	1.411	0.502611	1.41087	1.19861	1.41125	1.38484	1.411	0.502611	1.41126	1.27553	1.41123	0.759722	1.41087	0.841703	1.41087	1.19861	1.41087	1.18818	1.41087	0.841703	1.41126	1.27553
1.41172	2.30271	1.41183	0.503664	1.4117	1.19832	1.41208	1.38535	1.41183	0.503664	1.4121	1.27753	1.41206	0.758415	1.4117	0.845809	1.4117	1.19832	1.4117	1.18806	1.4117	0.845809	1.4121	1.27753
1.41256	2.30051	1.41266	0.50408	1.41253	1.19692	1.41291	1.38568	1.41266	0.50408	1.41293	1.27951	1.4129	0.757343	1.41253	0.85001	1.41253	1.19692	1.41253	1.18699	1.41253	0.85001	1.41293	1.27951
1.41339	2.29913	1.4135	0.505431	1.41337	1.19613	1.41375	1.38658	1.4135	0.505431	1.41376	1.28186	1.41373	0.756725	1.41337	0.853585	1.41337	1.19613	1.41336	1.18587	1.41337	0.853585	1.41376	1.28186
1.41422	2.29727	1.41433	0.505609	1.4142	1.19507	1.41458	1.3869	1.41433	0.505609	1.4146	1.28366	1.41456	0.756331	1.4142	0.857236	1.4142	1.19507	1.4142	1.18486	1.4142	0.857236	1.4146	1.28366
1.41505	2.29467	1.41516	0.50683	1.41503	1.19444	1.41541	1.38709	1.41516	0.50683	1.41543	1.28464	1.41539	0.754949	1.41503	0.861827	1.41503	1.19444	1.41503	1.1841	1.41503	0.861827	1.41543	1.28464
1.41589	2.29324	1.41599	0.506938	1.41586	1.19368	1.41624	1.38767	1.41599	0.506938	1.41626	1.28628	1.41623	0.753022	1.41586	0.865536	1.41586	1.19368	1.41586	1.18234	1.41586	0.865536	1.41626	1.28628
1.41672	2.2913	1.41683	0.5072	1.4167	1.19335	1.41708	1.38876	1.41683	0.5072	1.41709	1.28883	1.41706	0.751355	1.41669	0.868982	1.4167	1.19335	1.41669	1.18098	1.41669	0.868982	1.41709	1.28883
1.41755	2.28968	1.41766	0.507167	1.41753	1.19174	1.41791	1.38882	1.41766	0.507167	1.41792	1.29086	1.41789	0.749839	1.41753	0.873665	1.41753	1.19174	1.41752	1.18005	1.41753	0.873665	1.41792	1.29086
1.41838	2.28852	1.41849	0.508064	1.41836	1.19157	1.41874	1.38877	1.41849	0.508064	1.41876	1.29193	1.41872	0.748335	1.41836	0.878473	1.41836	1.19157	1.41836	1.17854	1.41836	0.878473	1.41876	1.29193
1.41921	2.28868	1.41932	0.509507	1.41919	1.19158	1.41957	1.38902	1.41932	0.509507	1.41959	1.29301	1.41956	0.746804	1.41919	0.883035	1.41919	1.19158	1.41919	1.1783	1.41919	0.883035	1.41959	1.29301
1.42005	2.28826	1.42015	0.511367	1.42002	1.19131	1.42041	1.38886	1.42015	0.511367	1.42042	1.29439	1.42039	0.74534	1.42002	0.886681	1.42002	1.19131	1.42002	1.17762	1.42002	0.886681	1.42042	1.29439
1.42088	2.28808	1.42099	0.513017	1.42086	1.19083	1.42124	1.38942	1.42099	0.513017	1.42125	1.29647	1.42122	0.744024	1.42085	0.891127	1.42086	1.19083	1.42085	1.1763	1.42085	0.891127	1.42125	1.29647
1.42171	2.28829	1.42182	0.513664	1.42169	1.19059	1.42207	1.39095	1.42182	0.513664	1.42209	1.29876	1.42205	0.742779	1.42169	0.896627	1.42169	1.19059	1.42169	1.17568	1.42169	0.896627	1.42209	1.29876
1.42254	2.28805	1.42265	0.514064	1.42252	1.19081	1.4229	1.39151	1.42265	0.514064	1.42292	1.30123	1.42288	0.74119	1.42252	0.901533	1.42252	1.19081	1.42252	1.17571	1.42252	0.901533	1.42292	1.30123
1.42338	2.28828	1.42348	0.515428	1.42335	1.19082	1.42373	1.39193	1.42348	0.515428	1.42375	1.30353	1.42372	0.739664	1.42335	0.905095	1.42335	1.19082	1.42335	1.17511	1.42335	0.905095	1.42375	1.30353
1.42421	2.28765	1.42431	0.51714	1.42418	1.19071	1.42457	1.39204	1.42431	0.51714	1.42458	1.30567	1.42455	0.738191	1.42418	0.910015	1.42418	1.19071	1.42418	1.17414	1.42418	0.910015	1.42458	1.30567
1.42504	2.28731	1.42515	0.516918	1.42502	1.1904	1.4254	1.39267	1.42515	0.516918	1.42542	1.30829	1.42538	0.737214	1.42502	0.913851	1.42502	1.1904	1.42501	1.17296	1.42502	0.913851	1.42542	1.30829
1.42587	2.288	1.42598	0.51669	1.42585	1.18971	1.42623	1.39344	1.42598	0.51669	1.42625	1.3114	1.42622	0.736186	1.42585	0.918339	1.42585	1.18971	1.42585	1.17114	1.42585	0.918339	1.42625	1.3114
1.4267	2.28884	1.42681	0.517696	1.42668	1.1888	1.42706	1.39401	1.42681	0.517696	1.42708	1.31408	1.42705	0.734423	1.42668	0.922888	1.42668	1.1888	1.42668	1.17066	1.42668	0.922888	1.42708	1.31408
1.42754	2.28791	1.42764	0.519013	1.42751	1.18894	1.4279	1.395	1.42764	0.519013	1.42791	1.316	1.42788	0.733563	1.42751	0.926755	1.42751	1.18894	1.42751	1.16912	1.42751	0.926755	1.42791	1.316
1.42837	2.28717	1.42848	0.519917	1.42834	1.1881	1.42873	1.39608	1.42848	0.519917	1.42874	1.31869	1.42871	0.732149	1.42834	0.930977	1.42834	1.1881	1.42834	1.16756	1.42834	0.930977	1.42874	1.31869
1.4292	2.28726	1.42931	0.52036	1.42918	1.18739	1.42956	1.39702	1.42931	0.52036	1.42958	1.32119	1.42954	0.731191	1.42918	0.934368	1.42918	1.18739	1.42918	1.16716	1.42918	0.934368	1.42958	1.32119
1.43003	2.28688	1.43014	0.521726	1.43001	1.18588	1.43039	1.39799	1.43014	0.521726	1.43041	1.32427	1.43038	0.731489	1.43001	0.938995	1.43001	1.18588	1.43001	1.16654	1.43001	0.938995	1.43041	1.32427
1.43087	2.28645	1.43097	0.522396	1.43084	1.18521	1.43123	1.39907	1.43097	0.522396	1.43124	1.32785	1.43121	0.7311	1.43084	0.942535	1.43084	1.18521	1.43084	1.16635	1.43084	0.942535	1.43124	1.32785
1.4317	2.2856	1.4318	0.523849	1.43167	1.18453	1.43206	1.40015	1.4318	0.523849	1.43207	1.3305	1.43204	0.730022	1.43167	0.945779	1.43167	1.18453	1.43167	1.16554	1.43167	0.945779	1.43207	1.3305
1.43253	2.28502	1.43264	0.524801	1.4325	1.18351	1.43289	1.40136	1.43264	0.524801	1.43291	1.33365	1.43287	0.728761	1.43251	0.949935	1.4325	1.18351	1.4325	1.1661	1.43251	0.949935	1.43291	1.33365
1.43336	2.28356	1.43347	0.524833	1.43334	1.18126	1.43372	1.4039	1.43347	0.524833	1.43374	1.33638	1.43371	0.727349	1.43334	0.954439	1.43334	1.18126	1.43334	1.16559	1.43334	0.954439	1.43374	1.33638
1.4342	2.28329	1.4343	0.526658	1.43417	1.1808	1.43456	1.40514	1.4343	0.526658	1.43457	1.33857	1.43454	0.72673	1.43417	0.958699	1.43417	1.1808	1.43417	1.16565	1.43417	0.958699	1.43457	1.33857
1.43503	2.28265	1.43513	0.528621	1.435	1.17975	1.43539	1.4064	1.43513	0.528621	1.4354	1.34227	1.43537	0.726553	1.435	0.962885	1.435	1.17975	1.435	1.16504	1.435	0.962885	1.4354	1.34227
1.43586	2.28197	1.43597	0.530293	1.43583	1.17938	1.43622	1.4075	1.43597	0.530293	1.43624	1.34579	1.4362	0.726055	1.43583	0.967248	1.43583	1.17938	1.43583	1.16424	1.43583	0.967248	1.43624	1.34579
1.43669	2.28185	1.4368	0.531032	1.43667	1.17858	1.43705	1.40791	1.4368	0.531032	1.43707	1.34882	1.43704	0.725077	1.43667	0.97126	1.43667	1.17858	1.43666	1.16334	1.43667	0.97126	1.43707	1.34882
1.43752	2.28083	1.43763	0.531697	1.4375	1.17762	1.43789	1.40827	1.43763	0.531697	1.4379	1.35171	1.43787	0.724762	1.4375	0.974424	1.4375	1.17762	1.4375	1.16338	1.4375	0.974424	1.4379	1.35171
1.43836	2.28056	1.43846	0.532876	1.43833	1.17641	1.43872	1.40899	1.43846	0.532876	1.43873	1.35468	1.4387	0.724834	1.43833	0.978418	1.43833	1.17641	1.43833	1.16316	1.43833	0.978418	1.43873	1.35468
1.43919	2.27994	1.43929	0.534067	1.43916	1.17627	1.43955	1.41061	1.43929	0.534067	1.43957	1.35733	1.43953	0.72491	1.43916	0.981787	1.43916	1.17627	1.43916	1.16347	1.43916	0.981787	1.43957	1.35733
1.44002	2.27813	1.44013	0.536954	1.43999	1.17609	1.44038	1.41175	1.44013	0.536954	1.4404	1.35986	1.44036	0.724882	1.44	0.984732	1.43999	1.17609	1.43999	1.16366	1.44	0.984732	1.4404	1.35986
1.44085	2.27721	1.44096	0.539413	1.44083	1.17477	1.44121	1.41244	1.44096	0.539413	1.44123	1.36188	1.4412	0.72474	1.44083	0.988071	1.44083	1.17477	1.44083	1.16316	1.44083	0.988071	1.44123	1.36188
1.44169	2.27643	1.44179	0.54165	1.44166	1.17464	1.44205	1.4135	1.44179	0.54165	1.44206	1.36454	1.44203	0.724682	1.44166	0.991588	1.44166	1.17464	1.44166	1.16363	1.44166	0.991588	1.44206	1.36454
1.44252	2.27703	1.44262	0.543192	1.44249	1.17336	1.44288	1.41463	1.44262	0.543192	1.4429	1.3673	1.44286	0.724688	1.44249	0.995183	1.44249	1.17336	1.44249	1.16416	1.44249	0.995183	1.4429	1.3673
1.44335	2.27751	1.44346	0.545179	1.44332	1.17203	1.44371	1.41633	1.44346	0.545179	1.44373	1.36978	1.44369	0.725129	1.44332	0.99941	1.44332	1.17203	1.44332	1.16429	1.44332	0.99941	1.44373	1.36978
1.44418	2.27675	1.44429	0.547406	1.44416	1.17157	1.44454	1.41788	1.44429	0.547406	1.44456	1.3718	1.44453	0.725657	1.44416	1.00227	1.44416	1.17157	1.44415	1.16451	1.44416	1.00227	1.44456	1.3718
1.44501	2.27583	1.44512	0.549674	1.44499	1.17122	1.44538	1.41923	1.44512	0.549674	1.44539	1.37348	1.44536	0.72545	1.44499	1.00516	1.44499	1.17122	1.44499	1.16545	1.44499	1.00516	1.44539	1.37348
1.44585	2.27508	1.44595	0.551542	1.44582	1.16918	1.44621	1.42128	1.44595	0.551542	1.44623	1.37552	1.44619	0.725097	1.44582	1.00946	1.44582	1.16918	1.44582	1.16499	1.44582	1.00946	1.44623	1.37552
1.44668	2.27403	1.44678	0.554552	1.44665	1.16869	1.44704	1.42339	1.44678	0.554552	1.44706	1.37806	1.44702	0.725471	1.44665	1.01266	1.44665	1.16869	1.44665	1.16535	1.44665	1.01266	1.44706	1.37806
1.44751	2.27382	1.44762	0.556417	1.44748	1.16734	1.44787	1.42564	1.44762	0.556417	1.44789	1.38022	1.44786	0.726209	1.44748	1.01591	1.44748	1.16734	1.44748	1.16536	1.44748	1.01591	1.44789	1.38022
1.44834	2.27446	1.44845	0.557911	1.44832	1.16644	1.44871	1.42691	1.44845	0.557911	1.44872	1.38252	1.44869	0.726055	1.44832	1.02082	1.44832	1.16644	1.44831	1.16505	1.44832	1.02082	1.44872	1.38252
1.44918	2.27392	1.44928	0.561016	1.44915	1.16502	1.44954	1.4283	1.44928	0.561016	1.44955	1.38495	1.44952	0.72599	1.44915	1.02457	1.44915	1.16502	1.44915	1.16552	1.44915	1.02457	1.44955	1.38495
1.45001	2.27357	1.45011	0.56364	1.44998	1.16398	1.45037	1.43077	1.45011	0.56364	1.45039	1.38738	1.45035	0.725665	1.44998	1.02903	1.44998	1.16398	1.44998	1.16541	1.44998	1.02903	1.45039	1.38738
1.45084	2.2724	1.45095	0.566999	1.45081	1.16374	1.4512	1.43273	1.45095	0.566999	1.45122	1.38986	1.45119	0.724965	1.45081	1.03179	1.45081	1.16374	1.45081	1.16411	1.45081	1.03179	1.45122	1.38986
1.45167	2.27166	1.45178	0.570683	1.45165	1.16274	1.45203	1.43499	1.45178	0.570683	1.45205	1.39295	1.45202	0.725419	1.45165	1.03618	1.45165	1.16274	1.45164	1.16287	1.45165	1.03618	1.45205	1.39295
1.4525	2.27041	1.45261	0.573294	1.45248	1.16138	1.45287	1.43733	1.45261	0.573294	1.45288	1.39613	1.45285	0.725948	1.45248	1.0413	1.45248	1.16138	1.45247	1.16106	1.45248	1.0413	1.45288	1.39613
1.45334	2.26984	1.45344	0.5756	1.45331	1.16025	1.4537	1.43993	1.45344	0.5756	1.45372	1.39809	1.45368	0.725912	1.45331	1.04614	1.45331	1.16025	1.45331	1.15996	1.45331	1.04614	1.45372	1.39809
1.45417	2.2702	1.45427	0.578555	1.45414	1.15975	1.45453	1.44242	1.45427	0.578555	1.45455	1.39998	1.45452	0.726097	1.45414	1.05074	1.45414	1.15975	1.45414	1.15995	1.45414	1.05074	1.45455	1.39998
1.455	2.27022	1.45511	0.582283	1.45497	1.15881	1.45536	1.44371	1.45511	0.582283	1.45538	1.40193	1.45535	0.725839	1.45497	1.05554	1.45497	1.15881	1.45497	1.15867	1.45497	1.05554	1.45538	1.40193
1.45583	2.26995	1.45594	0.585767	1.45581	1.15831	1.4562	1.44568	1.45594	0.585767	1.45621	1.40351	1.45618	0.725259	1.45581	1.06047	1.45581	1.15831	1.4558	1.15806	1.45581	1.06047	1.45621	1.40351
1.45667	2.2695	1.45677	0.58931	1.45664	1.15765	1.45703	1.44838	1.45677	0.58931	1.45705	1.40647	1.45701	0.725393	1.45664	1.06581	1.45664	1.15765	1.45664	1.15729	1.45664	1.06581	1.45705	1.40647
1.4575	2.26937	1.4576	0.592899	1.45747	1.15835	1.45786	1.45009	1.4576	0.592899	1.45788	1.40947	1.45784	0.725556	1.45747	1.07089	1.45747	1.15835	1.45747	1.1567	1.45747	1.07089	1.45788	1.40947
1.45833	2.2694	1.45844	0.595835	1.4583	1.158	1.45869	1.45237	1.45844	0.595835	1.45871	1.41112	1.45868	0.725456	1.4583	1.0751	1.4583	1.158	1.4583	1.1558	1.4583	1.0751	1.45871	1.41112
1.45916	2.26849	1.45927	0.598746	1.45913	1.15701	1.45953	1.45496	1.45927	0.598746	1.45954	1.41237	1.45951	0.725165	1.45914	1.07995	1.45913	1.15701	1.45913	1.1554	1.45914	1.07995	1.45954	1.41237
1.45999	2.26815	1.4601	0.60122	1.45997	1.1557	1.46036	1.45726	1.4601	0.60122	1.46037	1.41518	1.46034	0.724329	1.45997	1.08435	1.45997	1.1557	1.45996	1.15489	1.45997	1.08435	1.46037	1.41518
1.46083	2.2672	1.46093	0.603603	1.4608	1.15458	1.46119	1.45956	1.46093	0.603603	1.46121	1.41812	1.46117	0.723963	1.4608	1.0883	1.4608	1.15458	1.4608	1.15576	1.4608	1.0883	1.46121	1.41812
1.46166	2.26639	1.46176	0.606096	1.46163	1.15337	1.46202	1.4624	1.46176	0.606096	1.46204	1.4216	1.46201	0.723938	1.46163	1.09265	1.46163	1.15337	1.46163	1.15585	1.46163	1.09265	1.46204	1.4216
1.46249	2.26548	1.4626	0.609308	1.46246	1.153	1.46286	1.46502	1.4626	0.609308	1.46287	1.42421	1.46284	0.724307	1.46246	1.09733	1.46246	1.153	1.46246	1.15519	1.46246	1.09733	1.46287	1.42421
1.46332	2.26477	1.46343	0.612223	1.4633	1.15177	1.46369	1.46704	1.46343	0.612223	1.46371	1.42556	1.46367	0.724129	1.4633	1.10203	1.4633	1.15177	1.46329	1.15531	1.4633	1.10203	1.46371	1.42556
1.46416	2.26419	1.46426	0.615413	1.46413	1.15106	1.46452	1.46959	1.46426	0.615413	1.46454	1.42728	1.4645	0.724095	1.46413	1.10587	1.46413	1.15106	1.46412	1.15463	1.46413	1.10587	1.46454	1.42728
1.46499	2.26277	1.46509	0.618322	1.46496	1.15	1.46535	1.47233	1.46509	0.618322	1.46537	1.42994	1.46534	0.723892	1.46496	1.11067	1.46496	1.15	1.46496	1.15368	1.46496	1.11067	1.46537	1.42994
1.46582	2.26177	1.46593	0.62116	1.46579	1.14897	1.46619	1.47489	1.46593	0.62116	1.4662	1.43206	1.46617	0.723275	1.46579	1.11441	1.46579	1.14897	1.46579	1.15288	1.46579	1.11441	1.4662	1.43206
1.46665	2.26191	1.46676	0.624718	1.46662	1.14763	1.46702	1.47706	1.46676	0.624718	1.46703	1.43381	1.467	0.72284	1.46663	1.11879	1.46662	1.14763	1.46662	1.15202	1.46663	1.11879	1.46703	1.43381
1.46748	2.26025	1.46759	0.628494	1.46745	1.14635	1.46785	1.47905	1.46759	0.628494	1.46787	1.43581	1.46783	0.722642	1.46746	1.12258	1.46745	1.14635	1.46745	1.1518	1.46746	1.12258	1.46787	1.43581
1.46832	2.25925	1.46842	0.631887	1.46829	1.14533	1.46868	1.48166	1.46842	0.631887	1.4687	1.43783	1.46867	0.72275	1.46829	1.12677	1.46829	1.14533	1.46829	1.15099	1.46829	1.12677	1.4687	1.43783
1.46915	2.25866	1.46925	0.635413	1.46912	1.14447	1.46951	1.4838	1.46925	0.635413	1.46953	1.44052	1.4695	0.722594	1.46912	1.13104	1.46912	1.14447	1.46912	1.151	1.46912	1.13104	1.46953	1.44052
1.46998	2.25774	1.47009	0.638485	1.46995	1.1435	1.47035	1.48578	1.47009	0.638485	1.47036	1.44258	1.47033	0.722083	1.46995	1.13574	1.46995	1.1435	1.46995	1.15229	1.46995	1.13574	1.47036	1.44258
1.47081	2.25661	1.47092	0.642715	1.47078	1.14286	1.47118	1.48822	1.47092	0.642715	1.4712	1.4442	1.47116	0.721377	1.47079	1.1407	1.47078	1.14286	1.47078	1.15215	1.47079	1.1407	1.4712	1.4442
1.47165	2.25637	1.47175	0.644894	1.47162	1.14262	1.47201	1.49011	1.47175	0.644894	1.47203	1.44559	1.47199	0.72025	1.47162	1.14467	1.47162	1.14262	1.47161	1.15139	1.47162	1.14467	1.47203	1.44559
1.47248	2.25555	1.47258	0.648839	1.47245	1.14193	1.47284	1.49181	1.47258	0.648839	1.47286	1.44679	1.47283	0.720206	1.47245	1.14821	1.47245	1.14193	1.47245	1.15036	1.47245	1.14821	1.47286	1.44679
1.47331	2.25436	1.47342	0.652682	1.47328	1.1416	1.47368	1.49273	1.47342	0.652682	1.47369	1.44761	1.47366	0.720045	1.47328	1.15237	1.47328	1.1416	1.47328	1.1498	1.47328	1.15237	1.47369	1.44761
1.47414	2.25341	1.47425	0.655816	1.47411	1.1412	1.47451	1.49365	1.47425	0.655816	1.47453	1.44849	1.47449	0.719384	1.47412	1.15741	1.47411	1.1412	1.47411	1.14794	1.47412	1.15741	1.47453	1.44849
1.47497	2.25336	1.47508	0.659392	1.47494	1.1419	1.47534	1.49402	1.47508	0.659392	1.47536	1.44967	1.47532	0.718738	1.47495	1.16187	1.47494	1.1419	1.47494	1.14713	1.47495	1.16187	1.47536	1.44967
1.47581	2.25338	1.47591	0.662763	1.47578	1.14262	1.47617	1.49551	1.47591	0.662763	1.47619	1.45213	1.47616	0.717889	1.47578	1.16558	1.47578	1.14262	1.47578	1.1461	1.47578	1.16558	1.47619	1.45213
1.47664	2.25358	1.47674	0.665682	1.47661	1.14219	1.47701	1.49685	1.47674	0.665682	1.47702	1.45325	1.47699	0.71702	1.47661	1.16943	1.47661	1.14219	1.47661	1.14536	1.47661	1.16943	1.47702	1.45325
1.47747	2.25326	1.47758	0.668379	1.47744	1.14104	1.47784	1.49764	1.47758	0.668379	1.47785	1.45416	1.47782	0.716399	1.47744	1.17265	1.47744	1.14104	1.47744	1.14451	1.47744	1.17265	1.47785	1.45416
1.4783	2.252	1.47841	0.672353	1.47827	1.13968	1.47867	1.49802	1.47841	0.672353	1.47869	1.45574	1.47865	0.715664	1.47828	1.17612	1.47827	1.13968	1.47827	1.1444	1.47828	1.17612	1.47869	1.45574
1.47914	2.25155	1.47924	0.676493	1.4791	1.13882	1.4795	1.49834	1.47924	0.676493	1.47952	1.4575	1.47949	0.714807	1.47911	1.18071	1.4791	1.13882	1.4791	1.14334	1.47911	1.18071	1.47952	1.4575
1.47997	2.25102	1.48007	0.680359	1.47994	1.13822	1.48033	1.49938	1.48007	0.680359	1.48035	1.45892	1.48032	0.713717	1.47994	1.18545	1.47994	1.13822	1.47994	1.14312	1.47994	1.18545	1.48035	1.45892
1.4808	2.2504	1.48091	0.683696	1.48077	1.1374	1.48117	1.4995	1.48091	0.683696	1.48118	1.46074	1.48115	0.712512	1.48077	1.18995	1.48077	1.1374	1.48077	1.14261	1.48077	1.18995	1.48118	1.46074
1.48163	2.2502	1.48174	0.686158	1.4816	1.13628	1.482	1.49995	1.48174	0.686158	1.48202	1.46275	1.48198	0.710852	1.48161	1.1945	1.4816	1.13628	1.4816	1.14127	1.48161	1.1945	1.48202	1.46275
1.48246	2.24974	1.48257	0.688494	1.48243	1.13541	1.48283	1.50021	1.48257	0.688494	1.48285	1.46472	1.48281	0.70886	1.48244	1.19862	1.48243	1.13541	1.48243	1.14004	1.48244	1.19862	1.48285	1.46472
1.4833	2.2493	1.4834	0.692517	1.48327	1.13367	1.48367	1.50038	1.4834	0.692517	1.48368	1.4667	1.48365	0.70705	1.48327	1.20269	1.48327	1.13367	1.48326	1.13856	1.48327	1.20269	1.48368	1.4667
1.48413	2.24809	1.48423	0.695581	1.4841	1.13368	1.4845	1.50055	1.48423	0.695581	1.48451	1.46867	1.48448	0.706018	1.4841	1.20672	1.4841	1.13368	1.4841	1.13663	1.4841	1.20672	1.48451	1.46867
1.48496	2.24697	1.48507	0.6992	1.48493	1.1333	1.48533	1.50047	1.48507	0.6992	1.48535	1.47025	1.48531	0.705005	1.48493	1.21049	1.48493	1.1333	1.48493	1.13521	1.48493	1.21049	1.48535	1.47025
1.48579	2.24629	1.4859	0.70226	1.48576	1.13249	1.48616	1.50136	1.4859	0.70226	1.48618	1.47235	1.48614	0.704256	1.48577	1.21462	1.48576	1.13249	1.48576	1.13328	1.48577	1.21462	1.48618	1.47235
1.48663	2.24605	1.48673	0.705925	1.4866	1.13201	1.48699	1.50228	1.48673	0.705925	1.48701	1.47443	1.48698	0.703727	1.4866	1.21958	1.4866	1.13201	1.48659	1.1308	1.4866	1.21958	1.48701	1.47443
1.48746	2.24609	1.48756	0.710157	1.48743	1.13288	1.48783	1.50243	1.48756	0.710157	1.48784	1.4757	1.48781	0.703459	1.48743	1.22305	1.48743	1.13288	1.48742	1.13043	1.48743	1.22305	1.48784	1.4757
1.48829	2.2461	1.4884	0.714109	1.48826	1.133	1.48866	1.50247	1.4884	0.714109	1.48868	1.47698	1.48864	0.70261	1.48826	1.2277	1.48826	1.133	1.48826	1.12942	1.48826	1.2277	1.48868	1.47698
1.48912	2.24581	1.48923	0.717598	1.48909	1.13298	1.48949	1.50253	1.48923	0.717598	1.48951	1.47959	1.48947	0.700928	1.4891	1.23177	1.48909	1.13298	1.48909	1.12845	1.4891	1.23177	1.48951	1.47959
1.48995	2.24473	1.49006	0.721835	1.48992	1.13243	1.49032	1.50367	1.49006	0.721835	1.49034	1.48181	1.49031	0.699738	1.48993	1.23473	1.48992	1.13243	1.48992	1.12786	1.48993	1.23473	1.49034	1.48181
1.49079	2.2434	1.49089	0.724446	1.49076	1.13191	1.49116	1.50453	1.49089	0.724446	1.49117	1.48263	1.49114	0.698645	1.49076	1.2385	1.49076	1.13191	1.49075	1.12632	1.49076	1.2385	1.49117	1.48263
1.49162	2.24263	1.49172	0.728189	1.49159	1.13064	1.49199	1.50532	1.49172	0.728189	1.49201	1.48415	1.49197	0.697633	1.49159	1.24229	1.49159	1.13064	1.49158	1.1253	1.49159	1.24229	1.49201	1.48415
1.49245	2.24306	1.49256	0.731295	1.49242	1.13015	1.49282	1.50657	1.49256	0.731295	1.49284	1.48585	1.4928	0.696298	1.49242	1.24611	1.49242	1.13015	1.49242	1.12426	1.49242	1.24611	1.49284	1.48585
1.49328	2.24216	1.49339	0.734888	1.49325	1.13042	1.49365	1.50685	1.49339	0.734888	1.49367	1.4871	1.49364	0.694616	1.49326	1.25025	1.49325	1.13042	1.49325	1.12283	1.49326	1.25025	1.49367	1.4871
1.49412	2.24157	1.49422	0.73814	1.49408	1.12999	1.49449	1.50692	1.49422	0.73814	1.4945	1.4887	1.49447	0.693269	1.49409	1.25373	1.49408	1.12999	1.49408	1.12108	1.49409	1.25373	1.4945	1.4887
1.49495	2.24053	1.49505	0.742398	1.49492	1.13007	1.49532	1.50781	1.49505	0.742398	1.49534	1.49113	1.4953	0.691854	1.49492	1.25716	1.49492	1.13007	1.49491	1.11983	1.49492	1.25716	1.49534	1.49113
1.49578	2.24026	1.49589	0.747107	1.49575	1.13048	1.49615	1.50804	1.49589	0.747107	1.49617	1.49376	1.49613	0.69037	1.49575	1.26035	1.49575	1.13048	1.49575	1.11789	1.49575	1.26035	1.49617	1.49376
1.49661	2.24006	1.49672	0.75073	1.49658	1.13034	1.49698	1.50872	1.49672	0.75073	1.497	1.49541	1.49697	0.689598	1.49658	1.26363	1.49658	1.13034	1.49658	1.11751	1.49658	1.26363	1.497	1.49541
1.49744	2.23993	1.49755	0.754087	1.49741	1.13065	1.49781	1.50982	1.49755	0.754087	1.49783	1.49772	1.4978	0.688984	1.49742	1.26682	1.49741	1.13065	1.49741	1.11602	1.49742	1.26682	1.49783	1.49772
1.49828	2.2402	1.49838	0.756696	1.49825	1.13096	1.49865	1.50929	1.49838	0.756696	1.49866	1.49897	1.49863	0.687835	1.49825	1.2699	1.49825	1.13096	1.49824	1.11387	1.49825	1.2699	1.49866	1.49897
1.49911	2.24007	1.49921	0.759941	1.49908	1.13026	1.49948	1.50998	1.49921	0.759941	1.4995	1.50071	1.49946	0.687222	1.49908	1.27388	1.49908	1.13026	1.49907	1.11256	1.49908	1.27388	1.4995	1.50071
1.49994	2.24035	1.50005	0.764223	1.49991	1.12963	1.50031	1.51034	1.50005	0.764223	1.50033	1.50258	1.50029	0.686832	1.49991	1.27757	1.49991	1.12963	1.49991	1.11146	1.49991	1.27757	1.50033	1.50258
1.50077	2.24101	1.50088	0.76909	1.50074	1.12875	1.50114	1.51043	1.50088	0.76909	1.50116	1.50488	1.50113	0.686198	1.50074	1.28023	1.50074	1.12875	1.50074	1.11125	1.50074	1.28023	1.50116	1.50488
1.50161	2.24108	1.50171	0.773989	1.50157	1.12834	1.50198	1.51048	1.50171	0.773989	1.50199	1.50642	1.50196	0.685823	1.50158	1.28315	1.50157	1.12834	1.50157	1.11112	1.50158	1.28315	1.50199	1.50642
1.50244	2.24179	1.50254	0.778791	1.5024	1.1274	1.50281	1.51074	1.50254	0.778791	1.50283	1.50812	1.50279	0.685508	1.50241	1.28611	1.5024	1.1274	1.5024	1.10952	1.50241	1.28611	1.50283	1.50812
1.50327	2.24266	1.50338	0.783165	1.50324	1.12722	1.50364	1.51088	1.50338	0.783165	1.50366	1.50962	1.50362	0.685021	1.50324	1.28866	1.50324	1.12722	1.50324	1.10813	1.50324	1.28866	1.50366	1.50962
1.5041	2.24236	1.50421	0.787135	1.50407	1.12614	1.50447	1.51089	1.50421	0.787135	1.50449	1.51187	1.50446	0.68427	1.50407	1.29061	1.50407	1.12614	1.50407	1.10692	1.50407	1.29061	1.50449	1.51187
1.50493	2.24069	1.50504	0.79192	1.5049	1.12571	1.50531	1.51119	1.50504	0.79192	1.50532	1.51453	1.50529	0.683854	1.50491	1.2931	1.5049	1.12571	1.5049	1.10548	1.50491	1.2931	1.50532	1.51453
1.50577	2.23954	1.50587	0.797285	1.50573	1.12497	1.50614	1.51147	1.50587	0.797285	1.50615	1.51707	1.50612	0.683479	1.50574	1.29583	1.50573	1.12497	1.50573	1.10426	1.50574	1.29583	1.50615	1.51707
1.5066	2.23924	1.5067	0.802132	1.50657	1.12429	1.50697	1.51166	1.5067	0.802132	1.50699	1.51821	1.50695	0.682592	1.50657	1.29926	1.50657	1.12429	1.50656	1.10354	1.50657	1.29926	1.50699	1.51821
1.50743	2.23805	1.50754	0.806284	1.5074	1.12308	1.5078	1.51174	1.50754	0.806284	1.50782	1.52019	1.50779	0.682229	1.5074	1.30237	1.5074	1.12308	1.5074	1.10271	1.5074	1.30237	1.50782	1.52019
1.50826	2.23675	1.50837	0.810026	1.50823	1.12319	1.50863	1.51186	1.50837	0.810026	1.50865	1.52187	1.50862	0.68133	1.50823	1.30517	1.50823	1.12319	1.50823	1.10165	1.50823	1.30517	1.50865	1.52187
1.5091	2.23684	1.5092	0.814872	1.50906	1.12261	1.50947	1.51183	1.5092	0.814872	1.50948	1.52306	1.50945	0.680766	1.50907	1.30852	1.50906	1.12261	1.50906	1.10066	1.50907	1.30852	1.50948	1.52306
1.50993	2.23618	1.51003	0.819381	1.50989	1.12177	1.5103	1.51228	1.51003	0.819381	1.51032	1.52388	1.51028	0.680328	1.5099	1.31181	1.50989	1.12177	1.50989	1.09975	1.5099	1.31181	1.51032	1.52388
1.51076	2.23565	1.51087	0.824555	1.51073	1.12093	1.51113	1.51287	1.51087	0.824555	1.51115	1.52447	1.51111	0.679257	1.51073	1.31444	1.51073	1.12093	1.51073	1.09898	1.51073	1.31444	1.51115	1.52447
1.51159	2.23497	1.5117	0.828856	1.51156	1.12011	1.51197	1.51345	1.5117	0.828856	1.51198	1.52552	1.51195	0.678742	1.51156	1.3179	1.51156	1.12011	1.51156	1.09804	1.51156	1.3179	1.51198	1.52552
1.51242	2.23484	1.51253	0.833389	1.51239	1.11971	1.5128	1.51358	1.51253	0.833389	1.51281	1.52683	1.51278	0.678335	1.5124	1.32181	1.51239	1.11971	1.51239	1.09818	1.5124	1.32181	1.51281	1.52683
1.51326	2.23451	1.51336	0.837947	1.51322	1.11952	1.51363	1.51361	1.51336	0.837947	1.51365	1.52836	1.51361	0.678467	1.51323	1.32521	1.51322	1.11952	1.51322	1.09793	1.51323	1.32521	1.51365	1.52836
1.51409	2.23424	1.51419	0.841854	1.51405	1.11938	1.51446	1.51422	1.51419	0.841854	1.51448	1.5298	1.51445	0.677693	1.51406	1.32896	1.51405	1.11938	1.51405	1.09691	1.51406	1.32896	1.51448	1.5298
1.51492	2.234	1.51503	0.846672	1.51489	1.11873	1.51529	1.5146	1.51503	0.846672	1.51531	1.53129	1.51528	0.677242	1.51489	1.33248	1.51489	1.11873	1.51489	1.09552	1.51489	1.33248	1.51531	1.53129
1.51575	2.23312	1.51586	0.851236	1.51572	1.11749	1.51613	1.51489	1.51586	0.851236	1.51614	1.53257	1.51611	0.677482	1.51572	1.33556	1.51572	1.11749	1.51572	1.09492	1.51572	1.33556	1.51614	1.53257
1.51659	2.23205	1.51669	0.855594	1.51655	1.11617	1.51696	1.51534	1.51669	0.855594	1.51698	1.53455	1.51694	0.67686	1.51656	1.33906	1.51655	1.11617	1.51655	1.09391	1.51656	1.33906	1.51698	1.53455
1.51742	2.23125	1.51752	0.860567	1.51738	1.1145	1.51779	1.51591	1.51752	0.860567	1.51781	1.53553	1.51777	0.676008	1.51739	1.3425	1.51738	1.1145	1.51738	1.0931	1.51739	1.3425	1.51781	1.53553
1.51825	2.22996	1.51836	0.865923	1.51822	1.11338	1.51862	1.51646	1.51836	0.865923	1.51864	1.53684	1.51861	0.675467	1.51822	1.34583	1.51822	1.11338	1.51821	1.09325	1.51822	1.34583	1.51864	1.53684
1.51908	2.22912	1.51919	0.870925	1.51905	1.11253	1.51946	1.5172	1.51919	0.870925	1.51947	1.53809	1.51944	0.67466	1.51905	1.35043	1.51905	1.11253	1.51905	1.09278	1.51905	1.35043	1.51947	1.53809
1.51991	2.22947	1.52002	0.874767	1.51988	1.11193	1.52029	1.51787	1.52002	0.874767	1.52031	1.53893	1.52027	0.674132	1.51989	1.35476	1.51988	1.11193	1.51988	1.09123	1.51989	1.35476	1.52031	1.53893
1.52075	2.22831	1.52085	0.880009	1.52071	1.11132	1.52112	1.519	1.52085	0.880009	1.52114	1.5402	1.5211	0.673803	1.52072	1.3586	1.52071	1.11132	1.52071	1.09035	1.52072	1.3586	1.52114	1.5402
1.52158	2.22734	1.52168	0.885175	1.52154	1.11049	1.52195	1.519	1.52168	0.885175	1.52197	1.54174	1.52194	0.673479	1.52155	1.36056	1.52154	1.11049	1.52154	1.08926	1.52155	1.36056	1.52197	1.54174
1.52241	2.22668	1.52252	0.89035	1.52238	1.10929	1.52279	1.51894	1.52252	0.89035	1.5228	1.54284	1.52277	0.672914	1.52238	1.36387	1.52238	1.10929	1.52238	1.08834	1.52238	1.36387	1.5228	1.54284
1.52324	2.22685	1.52335	0.895449	1.52321	1.10809	1.52362	1.51903	1.52335	0.895449	1.52364	1.5439	1.5236	0.673212	1.52321	1.36727	1.52321	1.10809	1.52321	1.0881	1.52321	1.36727	1.52364	1.5439
1.52408	2.22635	1.52418	0.900856	1.52404	1.10743	1.52445	1.51926	1.52418	0.900856	1.52447	1.54469	1.52443	0.674037	1.52405	1.37174	1.52404	1.10743	1.52404	1.08784	1.52405	1.37174	1.52447	1.54469
1.52491	2.22582	1.52501	0.905989	1.52487	1.10721	1.52528	1.51968	1.52501	0.905989	1.5253	1.54523	1.52527	0.674002	1.52488	1.37601	1.52487	1.10721	1.52487	1.08758	1.52488	1.37601	1.5253	1.54523
1.52574	2.22525	1.52585	0.911344	1.52571	1.10545	1.52612	1.51901	1.52585	0.911344	1.52613	1.5447	1.5261	0.673005	1.52571	1.37931	1.52571	1.10545	1.5257	1.0864	1.52571	1.37931	1.52613	1.5447
1.52657	2.22522	1.52668	0.915208	1.52654	1.10398	1.52695	1.51887	1.52668	0.915208	1.52696	1.54512	1.52693	0.672243	1.52654	1.38343	1.52654	1.10398	1.52653	1.08604	1.52654	1.38343	1.52696	1.54512
1.5274	2.22447	1.52751	0.919446	1.52737	1.10302	1.52778	1.5172	1.52751	0.919446	1.5278	1.54544	1.52776	0.671667	1.52737	1.38769	1.52737	1.10302	1.52737	1.08595	1.52737	1.38769	1.5278	1.54544
1.52824	2.22393	1.52834	0.923715	1.5282	1.10141	1.52861	1.51595	1.52834	0.923715	1.52863	1.54682	1.52859	0.67081	1.52821	1.39091	1.5282	1.10141	1.5282	1.08546	1.52821	1.39091	1.52863	1.54682
1.52907	2.22254	1.52917	0.928385	1.52903	1.10018	1.52944	1.51407	1.52917	0.928385	1.52946	1.54809	1.52943	0.669709	1.52904	1.39396	1.52903	1.10018	1.52903	1.08441	1.52904	1.39396	1.52946	1.54809
1.5299	2.22208	1.53001	0.931838	1.52987	1.09898	1.53028	1.51208	1.53001	0.931838	1.53029	1.54914	1.53026	0.669168	1.52987	1.39756	1.52987	1.09898	1.52986	1.08342	1.52987	1.39756	1.53029	1.54914
1.53073	2.22132	1.53084	0.936953	1.5307	1.09775	1.53111	1.51026	1.53084	0.936953	1.53113	1.54986	1.53109	0.66925	1.5307	1.40104	1.5307	1.09775	1.5307	1.08194	1.5307	1.40104	1.53113	1.54986
1.53157	2.2199	1.53167	0.942109	1.53153	1.09619	1.53194	1.50782	1.53167	0.942109	1.53196	1.55085	1.53192	0.669219	1.53154	1.40454	1.53153	1.09619	1.53153	1.08041	1.53154	1.40454	1.53196	1.55085
1.5324	2.21889	1.5325	0.948283	1.53236	1.09589	1.53277	1.50521	1.5325	0.948283	1.53279	1.55222	1.53276	0.669163	1.53237	1.40776	1.53236	1.09589	1.53236	1.0792	1.53237	1.40776	1.53279	1.55222
1.53323	2.21828	1.53334	0.952227	1.53319	1.09654	1.53361	1.50199	1.53334	0.952227	1.53362	1.55243	1.53359	0.669487	1.5332	1.41127	1.53319	1.09654	1.53319	1.07796	1.5332	1.41127	1.53362	1.55243
1.53406	2.21735	1.53417	0.956629	1.53403	1.096	1.53444	1.49947	1.53417	0.956629	1.53446	1.55298	1.53442	0.669747	1.53403	1.41505	1.53403	1.096	1.53402	1.07715	1.53403	1.41505	1.53446	1.55298
1.53489	2.21769	1.535	0.961633	1.53486	1.09496	1.53527	1.49714	1.535	0.961633	1.53529	1.55459	1.53525	0.66968	1.53486	1.41829	1.53486	1.09496	1.53486	1.07656	1.53486	1.41829	1.53529	1.55459
1.53573	2.21811	1.53583	0.966997	1.53569	1.09413	1.5361	1.49455	1.53583	0.966997	1.53612	1.55617	1.53609	0.669773	1.5357	1.42162	1.53569	1.09413	1.53569	1.07602	1.5357	1.42162	1.53612	1.55617
1.53656	2.21799	1.53666	0.971366	1.53652	1.09378	1.53693	1.49098	1.53666	0.971366	1.53695	1.55846	1.53692	0.670362	1.53653	1.42513	1.53652	1.09378	1.53652	1.07586	1.53653	1.42513	1.53695	1.55846
1.53739	2.21732	1.5375	0.976352	1.53736	1.09344	1.53777	1.48828	1.5375	0.976352	1.53778	1.56025	1.53775	0.670145	1.53736	1.42792	1.53736	1.09344	1.53735	1.07557	1.53736	1.42792	1.53778	1.56025
1.53822	2.21648	1.53833	0.980271	1.53819	1.09344	1.5386	1.48648	1.53833	0.980271	1.53862	1.56155	1.53858	0.669242	1.53819	1.43045	1.53819	1.09344	1.53818	1.07468	1.53819	1.43045	1.53862	1.56155
1.53906	2.21522	1.53916	0.985192	1.53902	1.09277	1.53943	1.48303	1.53916	0.985192	1.53945	1.56294	1.53941	0.668919	1.53903	1.43368	1.53902	1.09277	1.53902	1.07455	1.53903	1.43368	1.53945	1.56294
1.53989	2.21405	1.53999	0.991316	1.53985	1.09129	1.54026	1.48121	1.53999	0.991316	1.54028	1.56451	1.54025	0.669091	1.53986	1.43652	1.53985	1.09129	1.53985	1.07475	1.53986	1.43652	1.54028	1.56451
1.54072	2.21375	1.54083	0.996563	1.54068	1.09012	1.5411	1.47881	1.54083	0.996563	1.54112	1.56505	1.54108	0.668638	1.54069	1.43831	1.54068	1.09012	1.54068	1.07435	1.54069	1.43831	1.54112	1.56505
1.54155	2.21296	1.54166	1.00146	1.54152	1.08951	1.54193	1.47662	1.54166	1.00146	1.54195	1.56662	1.54191	0.668255	1.54152	1.44063	1.54152	1.08951	1.54151	1.07445	1.54152	1.44063	1.54195	1.56662
1.54238	2.21183	1.54249	1.00653	1.54235	1.08972	1.54276	1.47351	1.54249	1.00653	1.54278	1.56786	1.54275	0.667803	1.54235	1.44374	1.54235	1.08972	1.54235	1.07413	1.54235	1.44374	1.54278	1.56786
1.54322	2.21147	1.54332	1.01232	1.54318	1.08905	1.54359	1.4706	1.54332	1.01232	1.54361	1.56956	1.54358	0.666715	1.54319	1.44719	1.54318	1.08905	1.54318	1.07365	1.54319	1.44719	1.54361	1.56956
1.54405	2.21008	1.54415	1.01764	1.54401	1.08876	1.54443	1.46792	1.54415	1.01764	1.54444	1.57054	1.54441	0.666133	1.54402	1.45119	1.54401	1.08876	1.54401	1.07217	1.54402	1.45119	1.54444	1.57054
1.54488	2.20847	1.54499	1.02234	1.54484	1.0885	1.54526	1.46468	1.54499	1.02234	1.54528	1.57176	1.54524	0.66578	1.54485	1.45497	1.54484	1.0885	1.54484	1.07117	1.54485	1.45497	1.54528	1.57176
1.54571	2.20823	1.54582	1.02795	1.54568	1.08796	1.54609	1.46154	1.54582	1.02795	1.54611	1.57219	1.54607	0.66524	1.54568	1.45924	1.54568	1.08796	1.54567	1.07061	1.54568	1.45924	1.54611	1.57219
1.54655	2.20819	1.54665	1.03258	1.54651	1.08676	1.54692	1.45866	1.54665	1.03258	1.54694	1.57352	1.54691	0.664938	1.54652	1.46255	1.54651	1.08676	1.54651	1.0696	1.54652	1.46255	1.54694	1.57352
1.54738	2.20845	1.54748	1.03812	1.54734	1.08614	1.54776	1.45558	1.54748	1.03812	1.54777	1.57385	1.54774	0.664428	1.54735	1.46555	1.54734	1.08614	1.54734	1.06882	1.54735	1.46555	1.54777	1.57385
1.54821	2.20835	1.54832	1.04348	1.54817	1.08536	1.54859	1.45234	1.54832	1.04348	1.54861	1.57431	1.54857	0.664253	1.54818	1.4683	1.54817	1.08536	1.54817	1.06801	1.54818	1.4683	1.54861	1.57431
1.54904	2.20819	1.54915	1.0492	1.549	1.08482	1.54942	1.44876	1.54915	1.0492	1.54944	1.57436	1.5494	0.66325	1.54901	1.47206	1.549	1.08482	1.549	1.06669	1.54901	1.47206	1.54944	1.57436
1.54987	2.2087	1.54998	1.05581	1.54984	1.08405	1.55025	1.44539	1.54998	1.05581	1.55027	1.57499	1.55024	0.663258	1.54984	1.47513	1.54984	1.08405	1.54984	1.06602	1.54984	1.47513	1.55027	1.57499
1.55071	2.20879	1.55081	1.06184	1.55067	1.08413	1.55109	1.4431	1.55081	1.06184	1.5511	1.57586	1.55107	0.663703	1.55068	1.47785	1.55067	1.08413	1.55067	1.06564	1.55068	1.47785	1.5511	1.57586
1.55154	2.20909	1.55164	1.06761	1.5515	1.08373	1.55192	1.44064	1.55164	1.06761	1.55194	1.57744	1.5519	0.663535	1.55151	1.48012	1.5515	1.08373	1.5515	1.06453	1.55151	1.48012	1.55194	1.57744
1.55237	2.20916	1.55248	1.0716	1.55233	1.08338	1.55275	1.43853	1.55248	1.0716	1.55277	1.57895	1.55273	0.663752	1.55234	1.48344	1.55233	1.08338	1.55233	1.06398	1.55234	1.48344	1.55277	1.57895
1.5532	2.20983	1.55331	1.07659	1.55317	1.08333	1.55358	1.43554	1.55331	1.07659	1.5536	1.57955	1.55357	0.66405	1.55317	1.48627	1.55317	1.08333	1.55316	1.06356	1.55317	1.48627	1.5536	1.57955
1.55404	2.20963	1.55414	1.08175	1.554	1.08238	1.55442	1.43243	1.55414	1.08175	1.55443	1.58068	1.5544	0.66396	1.55401	1.48876	1.554	1.08238	1.554	1.06204	1.55401	1.48876	1.55443	1.58068
1.55487	2.20845	1.55497	1.08719	1.55483	1.08103	1.55525	1.42966	1.55497	1.08719	1.55526	1.58146	1.55523	0.663502	1.55484	1.49202	1.55483	1.08103	1.55483	1.06139	1.55484	1.49202	1.55526	1.58146
1.5557	2.20712	1.55581	1.09361	1.55566	1.07958	1.55608	1.42728	1.55581	1.09361	1.5561	1.58228	1.55606	0.663135	1.55567	1.49528	1.55566	1.07958	1.55566	1.06043	1.55567	1.49528	1.5561	1.58228
1.55653	2.20695	1.55664	1.09763	1.55649	1.07891	1.55691	1.42569	1.55664	1.09763	1.55693	1.58288	1.55689	0.663166	1.5565	1.49841	1.55649	1.07891	1.55649	1.05944	1.5565	1.49841	1.55693	1.58288
1.55737	2.20747	1.55747	1.10322	1.55733	1.07854	1.55774	1.42432	1.55747	1.10322	1.55776	1.58384	1.55773	0.662413	1.55733	1.50032	1.55733	1.07854	1.55732	1.05894	1.55733	1.50032	1.55776	1.58384
1.5582	2.20789	1.5583	1.10883	1.55816	1.07829	1.55858	1.42219	1.5583	1.10883	1.55859	1.58417	1.55856	0.6626	1.55817	1.50213	1.55816	1.07829	1.55816	1.05881	1.55817	1.50213	1.55859	1.58417
1.55903	2.20873	1.55913	1.11425	1.55899	1.07817	1.55941	1.41959	1.55913	1.11425	1.55943	1.58501	1.55939	0.663023	1.559	1.50436	1.55899	1.07817	1.55899	1.05863	1.559	1.50436	1.55943	1.58501
1.55986	2.20867	1.55997	1.11855	1.55982	1.07795	1.56024	1.41677	1.55997	1.11855	1.56026	1.58505	1.56022	0.662999	1.55983	1.50664	1.55982	1.07795	1.55982	1.05714	1.55983	1.50664	1.56026	1.58505
1.56069	2.20847	1.5608	1.1237	1.56065	1.07758	1.56107	1.41429	1.5608	1.1237	1.56109	1.58564	1.56106	0.662867	1.56066	1.50858	1.56065	1.07758	1.56065	1.05621	1.56066	1.50858	1.56109	1.58564
1.56153	2.20892	1.56163	1.12933	1.56149	1.07771	1.56191	1.413	1.56163	1.12933	1.56192	1.58656	1.56189	0.66241	1.5615	1.51019	1.56149	1.07771	1.56149	1.0555	1.5615	1.51019	1.56192	1.58656
1.56236	2.20975	1.56246	1.13366	1.56232	1.07788	1.56274	1.4104	1.56246	1.13366	1.56276	1.58718	1.56272	0.661504	1.56233	1.51204	1.56232	1.07788	1.56232	1.05392	1.56233	1.51204	1.56276	1.58718
1.56319	2.21001	1.5633	1.13817	1.56315	1.07765	1.56357	1.40811	1.5633	1.13817	1.56359	1.58789	1.56355	0.660721	1.56316	1.51521	1.56315	1.07765	1.56315	1.05254	1.56316	1.51521	1.56359	1.58789
1.56402	2.20998	1.56413	1.14309	1.56398	1.07694	1.5644	1.40617	1.56413	1.14309	1.56442	1.5886	1.56439	0.660403	1.56399	1.51755	1.56398	1.07694	1.56398	1.05149	1.56399	1.51755	1.56442	1.5886
1.56486	2.20944	1.56496	1.14796	1.56482	1.07645	1.56523	1.4043	1.56496	1.14796	1.56525	1.58939	1.56522	0.659838	1.56482	1.51967	1.56482	1.07645	1.56481	1.05031	1.56482	1.51967	1.56525	1.58939
1.56569	2.20927	1.56579	1.15313	1.56565	1.07562	1.56607	1.40262	1.56579	1.15313	1.56609	1.59024	1.56605	0.659108	1.56566	1.52144	1.56565	1.07562	1.56565	1.04937	1.56566	1.52144	1.56609	1.59024
1.56652	2.20957	1.56662	1.15767	1.56648	1.07502	1.5669	1.40115	1.56662	1.15767	1.56692	1.59031	1.56688	0.659144	1.56649	1.52276	1.56648	1.07502	1.56648	1.04838	1.56649	1.52276	1.56692	1.59031
1.56735	2.20944	1.56746	1.16267	1.56731	1.07523	1.56773	1.40046	1.56746	1.16267	1.56775	1.59185	1.56771	0.660059	1.56732	1.52422	1.56731	1.07523	1.56731	1.04693	1.56732	1.52422	1.56775	1.59185
1.56818	2.20908	1.56829	1.16805	1.56814	1.07586	1.56856	1.39915	1.56829	1.16805	1.56858	1.59369	1.56855	0.660055	1.56815	1.52509	1.56814	1.07586	1.56814	1.04522	1.56815	1.52509	1.56858	1.59369
1.56902	2.20877	1.56912	1.17318	1.56898	1.0758	1.5694	1.39899	1.56912	1.17318	1.56942	1.59428	1.56938	0.658789	1.56899	1.52591	1.56898	1.0758	1.56897	1.04358	1.56899	1.52591	1.56942	1.59428
1.56985	2.20832	1.56995	1.17816	1.56981	1.07594	1.57023	1.39832	1.56995	1.17816	1.57025	1.59439	1.57021	0.658289	1.56982	1.52764	1.56981	1.07594	1.56981	1.04198	1.56982	1.52764	1.57025	1.59439
1.57068	2.20776	1.57079	1.18324	1.57064	1.07586	1.57106	1.39838	1.57079	1.18324	1.57108	1.59471	1.57105	0.65753	1.57065	1.53012	1.57064	1.07586	1.57064	1.04043	1.57065	1.53012	1.57108	1.59471
1.57151	2.20704	1.57162	1.18842	1.57147	1.07505	1.57189	1.39817	1.57162	1.18842	1.57191	1.59462	1.57188	0.65656	1.57148	1.53177	1.57147	1.07505	1.57147	1.03889	1.57148	1.53177	1.57191	1.59462
1.57235	2.20664	1.57245	1.19303	1.57231	1.0744	1.57273	1.39831	1.57245	1.19303	1.57275	1.59459	1.57271	0.656246	1.57231	1.5332	1.57231	1.0744	1.5723	1.03767	1.57231	1.5332	1.57275	1.59459
1.57318	2.20656	1.57328	1.19686	1.57314	1.0747	1.57356	1.39847	1.57328	1.19686	1.57358	1.59398	1.57354	0.656071	1.57315	1.53526	1.57314	1.0747	1.57313	1.03707	1.57315	1.53526	1.57358	1.59398
1.57401	2.20743	1.57411	1.20108	1.57397	1.07456	1.57439	1.39821	1.57411	1.20108	1.57441	1.59468	1.57437	0.655846	1.57398	1.53779	1.57397	1.07456	1.57397	1.03667	1.57398	1.53779	1.57441	1.59468
1.57484	2.20765	1.57495	1.20645	1.5748	1.07441	1.57522	1.39828	1.57495	1.20645	1.57524	1.59596	1.57521	0.654677	1.57481	1.53944	1.5748	1.07441	1.5748	1.03571	1.57481	1.53944	1.57524	1.59596
1.57567	2.2076	1.57578	1.21163	1.57563	1.07473	1.57606	1.3976	1.57578	1.21163	1.57607	1.59655	1.57604	0.654094	1.57564	1.54131	1.57563	1.07473	1.57563	1.03436	1.57564	1.54131	1.57607	1.59655
1.57651	2.20762	1.57661	1.21591	1.57647	1.07438	1.57689	1.39727	1.57661	1.21591	1.57691	1.59676	1.57687	0.654203	1.57647	1.54304	1.57647	1.07438	1.57646	1.03329	1.57647	1.54304	1.57691	1.59676
1.57734	2.20722	1.57744	1.21965	1.5773	1.07387	1.57772	1.39669	1.57744	1.21965	1.57774	1.59714	1.5777	0.65421	1.57731	1.54453	1.5773	1.07387	1.5773	1.03235	1.57731	1.54453	1.57774	1.59714
1.57817	2.20677	1.57828	1.22366	1.57813	1.07276	1.57855	1.39756	1.57828	1.22366	1.57857	1.59643	1.57854	0.653511	1.57814	1.54615	1.57813	1.07276	1.57813	1.03134	1.57814	1.54615	1.57857	1.59643
1.579	2.20645	1.57911	1.22797	1.57896	1.07135	1.57939	1.39744	1.57911	1.22797	1.5794	1.59586	1.57937	0.652988	1.57897	1.54837	1.57896	1.07135	1.57896	1.03041	1.57897	1.54837	1.5794	1.59586
1.57984	2.20642	1.57994	1.23237	1.57979	1.06974	1.58022	1.39634	1.57994	1.23237	1.58024	1.59581	1.5802	0.652284	1.5798	1.55053	1.57979	1.06974	1.57979	1.02999	1.5798	1.55053	1.58024	1.59581
1.58067	2.20626	1.58077	1.23762	1.58063	1.06889	1.58105	1.39618	1.58077	1.23762	1.58107	1.5951	1.58103	0.651956	1.58064	1.55208	1.58063	1.06889	1.58062	1.02879	1.58064	1.55208	1.58107	1.5951
1.5815	2.20651	1.5816	1.242	1.58146	1.06873	1.58188	1.39538	1.5816	1.242	1.5819	1.59599	1.58187	0.650944	1.58147	1.55384	1.58146	1.06873	1.58146	1.0273	1.58147	1.55384	1.5819	1.59599
1.58233	2.20621	1.58244	1.24694	1.58229	1.06854	1.58272	1.39566	1.58244	1.24694	1.58273	1.59708	1.5827	0.650436	1.5823	1.55608	1.58229	1.06854	1.58229	1.02667	1.5823	1.55608	1.58273	1.59708
1.58316	2.20555	1.58327	1.25245	1.58312	1.06776	1.58355	1.39555	1.58327	1.25245	1.58357	1.59724	1.58353	0.650288	1.58313	1.55779	1.58312	1.06776	1.58312	1.02612	1.58313	1.55779	1.58357	1.59724
1.584	2.20503	1.5841	1.25755	1.58396	1.0664	1.58438	1.39556	1.5841	1.25755	1.5844	1.59715	1.58436	0.649935	1.58396	1.55893	1.58396	1.0664	1.58395	1.02457	1.58396	1.55893	1.5844	1.59715
1.58483	2.20371	1.58493	1.26224	1.58479	1.0656	1.58521	1.39633	1.58493	1.26224	1.58523	1.59672	1.58519	0.649724	1.5848	1.55983	1.58479	1.0656	1.58479	1.0231	1.5848	1.55983	1.58523	1.59672
[truncated: 26,936 more rows]

## Sheet: Fig. 1e
Fig. 1e
[truncated: 1 more rows]

## Sheet: Fig. 3f
Fig. 3f
[truncated: 96 more rows]

[truncated: 3 more sheets: Fig. 3g, Fig. 3h, Fig. 4d]
